# Supplementary material for: Inactivation of the Response Regulator AgrA Has a Pleiotropic Effect on Biofilm Formation, Pathogenesis and Stress Response in Staphylococcus lugdunensis
Source: Microbiol Spectr. 2022 Feb 9;10(1):e01598-21. doi: 10.1128/spectrum.01598-21 (PMC8826819; doi:10.1128/spectrum.01598-21)
Supplement: SUPPLEMENTAL FILE 1 — Supplemental material. Download SPECTRUM01598-21_Supp_1_seq10.xlsx, XLSX file, 0.02 MB [file spectrum01598-21_supp_1_seq10.xlsx]

## Sheet: More abundant
Difference N920143/∆agrA	Accession	Major function	Description
3.37	A0A4Q9WFH5_STALU	Oxidative stress	Autolysin OS=Staphylococcus lugdunensis OX=28035 GN=EQ812
2.98	A0A292DIE8_STALU	Stress response	Cold-shock protein OS=Staphylococcus lugdunensis OX=28035 GN=EQ812
1.92	A0A4Q9W5U9_STALU	Iron metabolism	Ferrous iron transport protein B OS=Staphylococcus lugdunensis OX=28035 GN=feoB PE=3 SV=1
1.74	A0A133Q265_STALU	Cell envelope	Penicillin-binding protein 2 OS=Staphylococcus lugdunensis OX=28035 GN=EQ812
1.73	A0A292DIH0_STALU	Replication and repair	Anaerobic ribonucleoside-triphosphate reductase OS=Staphylococcus lugdunensis OX=28035 GN=nrdD PE=4 SV=1
1.61	A0A292DKD0_STALU	Nucleic acid metabolism	RluA family pseudouridine synthase OS=Staphylococcus lugdunensis OX=28035 GN=EQ812
1.42	A0A292DHP7_STALU	ND	ATP-binding cassette domain-containing protein OS=Staphylococcus lugdunensis OX=28035 GN=EQ812
1.32	A0A292DGV7_STALU	Protein fate	Peptidyl-tRNA hydrolase OS=Staphylococcus lugdunensis OX=28035 GN=pth PE=3 SV=1
1.31	A0A292DKF2_STALU	ND	PASTA domain-containing protein OS=Staphylococcus lugdunensis OX=28035 GN=EQ812
1.27	A0A4Q9WDZ1_STALU	ND	Acyl--CoA ligase OS=Staphylococcus lugdunensis OX=28035 GN=EQ812
1.24	A0A133Q1F8_STALU	Transcription	HTH-type transcriptional regulator MgrA OS=Staphylococcus lugdunensis OX=28035 GN=EQ812
1.24	A0A4Q9W8B5_STALU	Replication and repair	Formamidopyrimidine-DNA glycosylase OS=Staphylococcus lugdunensis OX=28035 GN=mutM PE=3 SV=1
1.19	A0A133Q8J0_STALU	ND	DUF4064 domain-containing protein OS=Staphylococcus lugdunensis OX=28035 GN=EQ812
1.18	A0A133QBN7_STALU	Transport and protein binding	Membrane protein insertase YidC OS=Staphylococcus lugdunensis OX=28035 GN=yidC PE=3 SV=1
1.09	A0A4Q9W9K8_STALU	ND	Uncharacterized protein OS=Staphylococcus lugdunensis OX=28035 GN=EQ812
1.05	A0A4Q9WC15_STALU	Nitrate metabolism	Nitric oxide dioxygenase OS=Staphylococcus lugdunensis OX=28035 GN=EQ812
0.99	A0A4Q9WAK9_STALU	Nucleic acid metabolism	Prephenate dehydratase OS=Staphylococcus lugdunensis OX=28035 GN=EQ812
0.99	A0A133PZX1_STALU	Protein fate	50S ribosomal protein L7/L12 OS=Staphylococcus lugdunensis OX=28035 GN=rplL PE=3 SV=1
0.97	A0A292DGR0_STALU	Cell envelope	UDP-N-acetylmuramoylalanine--D-glutamate ligase OS=Staphylococcus lugdunensis OX=28035 GN=murD PE=3 SV=1
0.96	A0A4Q9W610_STALU	Protein fate	Serine hydroxymethyltransferase OS=Staphylococcus lugdunensis OX=28035 GN=glyA PE=3 SV=1
0.94	A0A4Q9WBB2_STALU	ND	Uncharacterized protein OS=Staphylococcus lugdunensis OX=28035 GN=EQ812
0.94	A0A133Q8L0_STALU	Protein fate	3-dehydroquinate dehydratase OS=Staphylococcus lugdunensis OX=28035 GN=aroD PE=3 SV=1
0.92	A0A133Q8B5_STALU	Energy metabolism	(S)-acetoin forming diacetyl reductase OS=Staphylococcus lugdunensis OX=28035 GN=EQ812
0.92	A0A292DKG9_STALU	Nucleic acid metabolism	RNA-binding transcriptional accessory protein OS=Staphylococcus lugdunensis OX=28035 GN=EQ812
0.90	A0A133Q3B8_STALU	Nucleic acid metabolism	Cytidylate kinase OS=Staphylococcus lugdunensis OX=28035 GN=cmk PE=3 SV=1
0.90	A0A133QBF2_STALU	Energy metabolism	Transaldolase OS=Staphylococcus lugdunensis OX=28035 GN=EQ812
0.89	A0A292DEE7_STALU	Protein fate	3-dehydroquinate synthase OS=Staphylococcus lugdunensis OX=28035 GN=EQ812
0.88	A0A133Q8Q4_STALU	Energy metabolism	3-oxoacyl-[acyl-carrier-protein] synthase 3 OS=Staphylococcus lugdunensis OX=28035 GN=fabH PE=3 SV=1
0.86	A0A292DCS0_STALU	ND	PDZ domain-containing protein OS=Staphylococcus lugdunensis OX=28035 GN=EQ812
0.86	A0A133Q214_STALU	Energy metabolism	2-oxoisovalerate dehydrogenase subunit alpha OS=Staphylococcus lugdunensis OX=28035 GN=EQ812
0.85	A0A4Q9W9I0_STALU	Protein fate	Peptidylprolyl isomerase OS=Staphylococcus lugdunensis OX=28035 GN=EQ812
0.84	A0A4Q9WET8_STALU	Protein fate	Putative pyruvate, phosphate dikinase regulatory protein OS=Staphylococcus lugdunensis OX=28035 GN=EQ812
0.84	A0A133Q2J5_STALU	Stress response	Universal stress family protein OS=Staphylococcus lugdunensis OX=28035 GN=EQ812
0.84	A0A133Q8Q2_STALU	ND	Histidine phosphatase family protein OS=Staphylococcus lugdunensis OX=28035 GN=EQ812
0.79	A0A133QBJ4_STALU	Nucleic acid metabolism	Purine nucleoside phosphorylase DeoD-type OS=Staphylococcus lugdunensis OX=28035 GN=deoD PE=3 SV=1
0.78	A0A4Q9W950_STALU	ND	HAD family hydrolase OS=Staphylococcus lugdunensis OX=28035 GN=EQ812
0.78	A0A133Q8J4_STALU	ND	Lipoprotein OS=Staphylococcus lugdunensis OX=28035 GN=EQ812
0.76	A0A292DFT9_STALU	ND	Acid sugar phosphatase OS=Staphylococcus lugdunensis OX=28035 GN=EQ812
0.76	A0A292DDU1_STALU	Transport and protein binding	ABC transporter ATP-binding protein OS=Staphylococcus lugdunensis OX=28035 GN=EQ812
0.73	A0A4Q9WD25_STALU	Cell cycle	DNA topoisomerase 3 OS=Staphylococcus lugdunensis OX=28035 GN=topB PE=3 SV=1
0.72	A0A133Q8G1_STALU	Cell envelope	D-alanine--D-alanyl carrier protein ligase OS=Staphylococcus lugdunensis OX=28035 GN=dltA PE=3 SV=1
0.72	A0A133QB46_STALU	Protein fate	Glutamyl-tRNA(Gln) amidotransferase subunit A OS=Staphylococcus lugdunensis OX=28035 GN=gatA PE=3 SV=1
0.69	A0A292DKC0_STALU	Transcription	Transcription termination factor Rho OS=Staphylococcus lugdunensis OX=28035 GN=rho PE=3 SV=1
0.66	A0A4Q9WAI1_STALU	Energy metabolism	6-phosphogluconate dehydrogenase, decarboxylating OS=Staphylococcus lugdunensis OX=28035 GN=gndA PE=3 SV=1
0.65	A0A133QCG1_STALU	Transcritption	MarR family transcriptional regulator OS=Staphylococcus lugdunensis OX=28035 GN=EQ812
0.65	A0A4Q9WAT9_STALU	Protein fate	Zinc metalloprotease OS=Staphylococcus lugdunensis OX=28035 GN=rseP PE=3 SV=1
0.64	A0A133Q4C3_STALU	Amino acid metabolism	3-deoxy-7-phosphoheptulonate synthase OS=Staphylococcus lugdunensis OX=28035 GN=aroF PE=4 SV=1
0.64	A0A292DG74_STALU	Transcription	LytR family transcriptional regulator OS=Staphylococcus lugdunensis OX=28035 GN=EQ812
0.63	A0A133QBM6_STALU	Protein fate	Peptide chain release factor 1 OS=Staphylococcus lugdunensis OX=28035 GN=prfA PE=3 SV=1
0.62	A0A4Q9W7H7_STALU	Replication and repair	DNA polymerase I OS=Staphylococcus lugdunensis OX=28035 GN=polA PE=3 SV=1
0.61	A0A4Q9WA12_STALU	Nucleic acid metabolism	Polyribonucleotide nucleotidyltransferase OS=Staphylococcus lugdunensis OX=28035 GN=pnp PE=3 SV=1
0.60	A0A133Q895_STALU	Nucleic acid metabolism	DEAD-box ATP-dependent RNA helicase CshA OS=Staphylococcus lugdunensis OX=28035 GN=cshA PE=3 SV=1
0.58	A0A292DEB7_STALU	Energy metabolism	Glucose-6-phosphate 1-dehydrogenase OS=Staphylococcus lugdunensis OX=28035 GN=zwf PE=3 SV=1
0.58	A0A4Q9W9Z3_STALU	Protein fate	Queuine tRNA-ribosyltransferase OS=Staphylococcus lugdunensis OX=28035 GN=tgt PE=3 SV=1
0.56	A0A292DGK7_STALU	ND	Amidohydrolase OS=Staphylococcus lugdunensis OX=28035 GN=EQ812
0.53	A0A133Q8P8_STALU	Protein fate	Tryptophan--tRNA ligase OS=Staphylococcus lugdunensis OX=28035 GN=trpS PE=3 SV=1
0.53	A0A133Q4C1_STALU	ND	Probable manganese-dependent inorganic pyrophosphatase OS=Staphylococcus lugdunensis OX=28035 GN=ppaC PE=3 SV=1
0.52	A0A133Q9X9_STALU	ND	Putative serine/threonine phosphatase stp OS=Staphylococcus lugdunensis OX=28035 GN=EQ812
0.52	A0A292DE08_STALU	ND	tRNA threonylcarbamoyladenosine dehydratase OS=Staphylococcus lugdunensis OX=28035 GN=EQ812
0.52	A0A292DCS9_STALU	Cell cycle	Septation ring formation regulator EzrA OS=Staphylococcus lugdunensis OX=28035 GN=ezrA PE=3 SV=1
0.51	A0A133QB41_STALU	Protein fate	Aspartyl/glutamyl-tRNA(Asn/Gln) amidotransferase subunit B OS=Staphylococcus lugdunensis OX=28035 GN=gatB PE=3 SV=1
0.50	A0A133QAX3_STALU	Energy metabolism	Pyruvate dehydrogenase E1 component subunit alpha OS=Staphylococcus lugdunensis OX=28035 GN=pdhA PE=4 SV=1
0.49	A0A4V2KW09_STALU	Nucleic acid metabolism	Dihydroorotate dehydrogenase (quinone) OS=Staphylococcus lugdunensis OX=28035 GN=EQ812
0.45	A0A133Q3K0_STALU	Nucleic acid metabolism	GMP reductase OS=Staphylococcus lugdunensis OX=28035 GN=guaC PE=3 SV=1
0.44	A0A292DHY7_STALU	Protein fate	Octanoyl-[GcvH]:protein N-octanoyltransferase OS=Staphylococcus lugdunensis OX=28035 GN=lipL PE=3 SV=1
0.44	A0A133Q2G9_STALU	ND	Uncharacterized protein OS=Staphylococcus lugdunensis OX=28035 GN=EQ812
0.44	A0A133Q2T8_STALU	Cell cycle	Segregation and condensation protein A OS=Staphylococcus lugdunensis OX=28035 GN=scpA PE=3 SV=1
0.44	A0A4Q9WAK0_STALU	Replication and repair	DNA ligase OS=Staphylococcus lugdunensis OX=28035 GN=ligA PE=3 SV=1
0.43	A0A4Q9W9W3_STALU	ND	Aminopeptidase P family protein OS=Staphylococcus lugdunensis OX=28035 GN=EQ812
0.42	A0A133Q642_STALU	Transport and protein binding	Phosphate/phosphite/phosphonate ABC transporter substrate-binding protein OS=Staphylococcus lugdunensis OX=28035 GN=phnD PE=4 SV=1
0.39	A0A4Q9W7G2_STALU	ND	Delta-aminolevulinic acid dehydratase OS=Staphylococcus lugdunensis OX=28035 GN=hemB PE=3 SV=1
0.38	A0A4Q9W8Y7_STALU	Energy metabolism	Aminotransferase class I/II-fold pyridoxal phosphate-dependent enzyme OS=Staphylococcus lugdunensis OX=28035 GN=EQ812
0.36	A0A133Q2G1_STALU	Nucleic acid metabolism	Adenine phosphoribosyltransferase OS=Staphylococcus lugdunensis OX=28035 GN=apt PE=3 SV=1
0.30	A0A292DJ83_STALU	Protein fate	30S ribosomal protein S19 OS=Staphylococcus lugdunensis OX=28035 GN=rpsS PE=3 SV=1
0.29	A0A292DJJ4_STALU	Nucleic acid metabolism	CTP synthase OS=Staphylococcus lugdunensis OX=28035 GN=pyrG PE=3 SV=1
0.28	A0A133Q627_STALU	Energy metabolism	UTP--glucose-1-phosphate uridylyltransferase OS=Staphylococcus lugdunensis OX=28035 GN=galU PE=3 SV=1
0.27	A0A4Q9WD75_STALU	Transcription	TetR/AcrR family transcriptional regulator OS=Staphylococcus lugdunensis OX=28035 GN=EQ812
0.17	A0A133Q7Z8_STALU	Protein fate	Tyrosine--tRNA ligase OS=Staphylococcus lugdunensis OX=28035 GN=tyrS PE=3 SV=1

## Sheet: Less abundant
Difference N920143/∆agrA	Accession	Major function	Description
-0.24	A0A4Q9WAG3_STALU	Protein fate	Arginine--tRNA ligase OS=Staphylococcus lugdunensis OX=28035 GN=argS PE=3 SV=1
-0.40	A0A4V2KVV9_STALU	Transcription	Ribonuclease R OS=Staphylococcus lugdunensis OX=28035 GN=rnr PE=3 SV=1
-0.41	A0A4Q9WAE9_STALU	Replication and repair	3-5 exonuclease DinG OS=Staphylococcus lugdunensis OX=28035 GN=dinG PE=3 SV=1
-0.50	A0A292DFJ0_STALU	Energy metabolism	Alcohol dehydrogenase AdhP OS=Staphylococcus lugdunensis OX=28035 GN=adhP PE=3 SV=1
-0.51	A0A292DJR5_STALU	Energy metabolism	Glutamine--fructose-6-phosphate aminotransferase [isomerizing] OS=Staphylococcus lugdunensis OX=28035 GN=glmS PE=3 SV=1
-0.55	A0A292DKZ2_STALU	ND	GNAT family N-acetyltransferase OS=Staphylococcus lugdunensis OX=28035 GN=EQ812
-0.56	A0A4Q9WDY1_STALU	Transport and protein binding	Efflux RND transporter permease subunit OS=Staphylococcus lugdunensis OX=28035 GN=EQ812
-0.56	A0A292DGN5_STALU	Energy metabolism	Formate C-acetyltransferase OS=Staphylococcus lugdunensis OX=28035 GN=pflB PE=4 SV=1
-0.56	A0A4Q9WA64_STALU	Energy metabolism	Fumarate hydratase class II OS=Staphylococcus lugdunensis OX=28035 GN=fumC PE=3 SV=1
-0.57	A0A133Q3J5_STALU	Energy metabolism	Aconitate hydratase OS=Staphylococcus lugdunensis OX=28035 GN=acnA PE=3 SV=1
-0.58	A0A4Q9WCA0_STALU	ND	Flavodoxin family protein OS=Staphylococcus lugdunensis OX=28035 GN=EQ812
-0.60	A0A292DGE8_STALU	Energy metabolism	Succinate--CoA ligase [ADP-forming] subunit alpha OS=Staphylococcus lugdunensis OX=28035 GN=sucD PE=3 SV=1
-0.60	A0A292DEI2_STALU	ND	Probable glycine dehydrogenase (decarboxylating) subunit 2 OS=Staphylococcus lugdunensis OX=28035 GN=gcvPB PE=3 SV=1
-0.61	A0A133QA29_STALU	Transcription	GTP-sensing transcriptional pleiotropic repressor CodY OS=Staphylococcus lugdunensis OX=28035 GN=codY PE=3 SV=1
-0.62	A0A133Q332_STALU	Stress response	Peptide methionine sulfoxide reductase MsrB OS=Staphylococcus lugdunensis OX=28035 GN=msrB PE=3 SV=1
-0.62	A0A133PZY2_STALU	ND	PIN domain protein OS=Staphylococcus lugdunensis OX=28035 GN=EQ812
-0.65	A0A4Q9WDR6_STALU	Energy metabolism	D-lactate dehydrogenase OS=Staphylococcus lugdunensis OX=28035 GN=EQ812
-0.69	A0A133PZX8_STALU	Protein fate	Pyridoxal 5-phosphate synthase subunit PdxS OS=Staphylococcus lugdunensis OX=28035 GN=pdxS PE=3 SV=1
-0.70	A0A133Q2A8_STALU	Energy metabolism	Acetyl-CoA carboxylase biotin carboxylase subunit OS=Staphylococcus lugdunensis OX=28035 GN=EQ812
-0.70	A0A292DF26_STALU	Energy metabolism	Phosphate acyltransferase OS=Staphylococcus lugdunensis OX=28035 GN=plsX PE=3 SV=1
-0.72	A0A4Q9WC28_STALU	ND	AAA family ATPase OS=Staphylococcus lugdunensis OX=28035 GN=EQ812
-0.74	A0A133Q2L8_STALU	Energy metabolism	Glycerophosphodiester phosphodiesterase OS=Staphylococcus lugdunensis OX=28035 GN=EQ812
-0.76	A0A292DID4_STALU	Energy metabolism	L-serine ammonia-lyase, iron-sulfur-dependent, subunit beta OS=Staphylococcus lugdunensis OX=28035 GN=sdaAB PE=4 SV=1
-0.77	A0A4Q9WBC7_STALU	ND	Alpha-keto acid decarboxylase family protein OS=Staphylococcus lugdunensis OX=28035 GN=EQ812
-0.78	A0A292DJY7_STALU	Nucleic acid metabolism	Adenylosuccinate lyase OS=Staphylococcus lugdunensis OX=28035 GN=purB PE=3 SV=1
-0.81	A0A4Q9WAN4_STALU	Energy metabolism	Carbohydrate kinase OS=Staphylococcus lugdunensis OX=28035 GN=EQ812
-0.81	A0A4Q9W9K7_STALU	Stress response	ATP-dependent Clp protease ATP-binding subunit ClpC OS=Staphylococcus lugdunensis OX=28035 GN=EQ812
-0.82	A0A133Q7T6_STALU	ND	Inosine-5-monophosphate dehydrogenase OS=Staphylococcus lugdunensis OX=28035 GN=guaB PE=3 SV=1
-0.84	A0A292DE46_STALU	ND	Probable glycine dehydrogenase (decarboxylating) subunit 1 OS=Staphylococcus lugdunensis OX=28035 GN=gcvPA PE=3 SV=1
-0.84	A0A4Q9W5U1_STALU	ND	Peptidase M20 domain-containing protein 2 OS=Staphylococcus lugdunensis OX=28035 GN=EQ812
-0.85	A0A292DDP5_STALU	ND	Serine hydrolase family protein OS=Staphylococcus lugdunensis OX=28035 GN=EQ812
-0.90	A0A133Q152_STALU	Transcription	LysR family transcriptional regulator OS=Staphylococcus lugdunensis OX=28035 GN=EQ812
-0.91	A0A4Q9WAG9_STALU	Energy metabolism	2-oxoglutarate dehydrogenase E1 component OS=Staphylococcus lugdunensis OX=28035 GN=odhA PE=3 SV=1
-0.96	A0A4Q9W9A4_STALU	ND	UPF0173 metal-dependent hydrolase EQ812
-0.98	A0A292DGZ4_STALU	ND	Putative phosphoesterase EQ812
-1.05	A0A133Q7B9_STALU	Transcription	tRNA uridine 5-carboxymethylaminomethyl modification enzyme MnmG OS=Staphylococcus lugdunensis OX=28035 GN=mnmG PE=3 SV=1
-1.07	A0A4Q9W593_STALU	Transcription	Serine-protein kinase RsbW OS=Staphylococcus lugdunensis OX=28035 GN=rsbW PE=3 SV=1
-1.09	A0A133Q328_STALU	ND	DegV family protein OS=Staphylococcus lugdunensis OX=28035 GN=EQ812
-1.16	A0A4Q9WC67_STALU	Cell envelope	CDP-glycerol--glycerophosphate glycerophosphotransferase OS=Staphylococcus lugdunensis OX=28035 GN=EQ812
-1.17	A0A133Q1I4_STALU	ND	Bacillithiol system protein YtxJ OS=Staphylococcus lugdunensis OX=28035 GN=ytxJ PE=4 SV=1
-1.23	A0A133Q326_STALU	Stress response	Peptide methionine sulfoxide reductase MsrA OS=Staphylococcus lugdunensis OX=28035 GN=msrA PE=3 SV=1
-1.30	A0A292DI36_STALU	Energy metabolism	Thiamine pyrophosphate-dependent dehydrogenase E1 component subunit alpha OS=Staphylococcus lugdunensis OX=28035 GN=EQ812
-1.34	A0A4Q9WBJ7_STALU	ND	UPF0176 protein EQ812
-1.36	A0A4Q9WDR5_STALU	ND	DUF697 domain-containing protein OS=Staphylococcus lugdunensis OX=28035 GN=EQ812
-1.36	A0A292DIN4_STALU	ND	Glucose 1-dehydrogenase OS=Staphylococcus lugdunensis OX=28035 GN=EQ812
-1.37	Q0KKN9_STALU	Energy metabolism	6-phosho-beta-glucosidase protein OS=Staphylococcus lugdunensis OX=28035 GN=bglA PE=3 SV=1
-1.44	A0A4Q9WER2_STALU	Cell envelope	UDP-N-acetylglucosamine 2-epimerase (Non-hydrolyzing) OS=Staphylococcus lugdunensis OX=28035 GN=EQ812
-1.45	A0A4Q9WAB9_STALU	Amino acid metabolism	Threonine synthase OS=Staphylococcus lugdunensis OX=28035 GN=EQ812
-1.46	A0A4Q9W6M9_STALU	Protein fate	Ribosomal protein L11 methyltransferase OS=Staphylococcus lugdunensis OX=28035 GN=prmA PE=3 SV=1
-1.46	A0A133Q280_STALU	Protein fate	Endoribonuclease YbeY OS=Staphylococcus lugdunensis OX=28035 GN=ybeY PE=3 SV=1
-1.60	A0A4Q9WDT7_STALU	Amino acid metabolism	1-pyrroline-5-carboxylate dehydrogenase OS=Staphylococcus lugdunensis OX=28035 GN=pruA PE=3 SV=1
-1.61	A0A4Q9WBE6_STALU	Energy metabolism	NADH-dependent flavin oxidoreductase OS=Staphylococcus lugdunensis OX=28035 GN=EQ812
-1.61	A0A4Q9WEF1_STALU	ND	Aldehyde dehydrogenase family protein OS=Staphylococcus lugdunensis OX=28035 GN=EQ812
-1.63	A0A292DF65_STALU	ND	YtxH domain-containing protein OS=Staphylococcus lugdunensis OX=28035 GN=EQ812
-1.64	A0A4Q9WES1_STALU	Cell envelope	NAD-dependent epimerase/dehydratase family protein OS=Staphylococcus lugdunensis OX=28035 GN=EQ812
-1.64	A0A4Q9WBK3_STALU	ND	LLM class flavin-dependent oxidoreductase OS=Staphylococcus lugdunensis OX=28035 GN=EQ812
-1.70	A0A133Q752_STALU	Cell cycle	YtxH domain-containing protein OS=Staphylococcus lugdunensis OX=28035 GN=EQ812
-1.73	A0A133PZM9_STALU	ND	Putative septation protein SpoVG OS=Staphylococcus lugdunensis OX=28035 GN=spoVG PE=3 SV=1
-1.76	A0A133Q7X2_STALU	ND	YflT domain-containing protein OS=Staphylococcus lugdunensis OX=28035 GN=EQ812
-1.87	A0A4Q9WCE3_STALU	Nitrate metabolism	Nitronate monooxygenase OS=Staphylococcus lugdunensis OX=28035 GN=EQ812
-1.96	A0A4Q9W9M0_STALU	ND	Aldo/keto reductase OS=Staphylococcus lugdunensis OX=28035 GN=EQ812
-2.06	A0A133QAE6_STALU	Energy metabolism	Acryloyl-CoA reductase OS=Staphylococcus lugdunensis OX=28035 GN=EQ812
-2.11	A0A133Q2I6_STALU	Energy metabolism	Citrate synthase OS=Staphylococcus lugdunensis OX=28035 GN=EQ812
-2.17	A0A292DEQ7_STALU	ND	NADH-dependent flavin oxidoreductase OS=Staphylococcus lugdunensis OX=28035 GN=EQ812
-2.19	A0A4Q9WEP4_STALU	ND	ArgE/DapE family deacylase OS=Staphylococcus lugdunensis OX=28035 GN=EQ812
-2.50	A0A133Q1G9_STALU	Protein fate	Protein NrdI OS=Staphylococcus lugdunensis OX=28035 GN=nrdI PE=3 SV=1
-2.70	A0A2Z2FXT7_STALU	Amino acid metabolism	Alpha-ketoacid dehydrogenase subunit beta OS=Staphylococcus lugdunensis OX=28035 GN=EQ812
-2.76	A0A292DFL4_STALU	ND	Homoserine dehydrogenase OS=Staphylococcus lugdunensis OX=28035 GN=EQ812
-2.91	A0A292DK74_STALU	Stress response	Asp23/Gls24 family envelope stress response protein OS=Staphylococcus lugdunensis OX=28035 GN=EQ812
-2.92	A0A4V2KVS4_STALU	ND	Dihydrolipoamide acetyltransferase component of pyruvate dehydrogenase complex OS=Staphylococcus lugdunensis OX=28035 GN=EQ812
-2.98	A0A292DJP6_STALU	Stress response	Alkaline shock response membrane anchor protein AmaP OS=Staphylococcus lugdunensis OX=28035 GN=amaP PE=4 SV=1
-2.99	A0A292DIL3_STALU	Transport and protein binding	ABC transporter ATP-binding protein OS=Staphylococcus lugdunensis OX=28035 GN=EQ812
-3.07	A0A133Q4V0_STALU	ND	NAD-dependent glycerol-3-phosphate dehydrogenase [NAD(P)+ ] OS=Staphylococcus lugdunensis OX=28035 GN=EQ812
-3.29	A0A292DJH5_STALU	Energy metabolism	SDR family oxidoreductase OS=Staphylococcus lugdunensis OX=28035 GN=EQ812
-3.62	A0A4Q9WB84_STALU	Stress response	6-phospho-3-hexuloisomerase OS=Staphylococcus lugdunensis OX=28035 GN=hxlB PE=4 SV=1
-3.64	A0A292DEV5_STALU	Oxidative stress	Catalase OS=Staphylococcus lugdunensis OX=28035 GN=EQ812
-3.71	A0A292DFM0_STALU	Nucleic acid metabolism	3-hexulose-6-phosphate synthase OS=Staphylococcus lugdunensis OX=28035 GN=hxlA PE=4 SV=1
-3.74	A0A4Q9W8T4_STALU	Protein fate	Type 1 glutamine amidotransferase OS=Staphylococcus lugdunensis OX=28035 GN=EQ812
-3.81	A0A4Q9WD69_STALU	ND	SDR family oxidoreductase OS=Staphylococcus lugdunensis OX=28035 GN=EQ812
-3.81	A0A4Q9WBD0_STALU	ND	SDR family oxidoreductase OS=Staphylococcus lugdunensis OX=28035 GN=EQ812
-3.91	A0A4Q9WE52_STALU	Stress response	General stress protein OS=Staphylococcus lugdunensis OX=28035 GN=EQ812
-4.15	A0A292DJX9_STALU	Stress response	ATP-dependent Clp protease ATP-binding subunit OS=Staphylococcus lugdunensis OX=28035 GN=EQ812
-4.31	A0A4Q9W9M1_STALU	Stress response	CoA-disulfide reductase OS=Staphylococcus lugdunensis OX=28035 GN=EQ812
-5.23	A0A4Q9W6L0_STALU	ND	Aldehyde dehydrogenase family protein OS=Staphylococcus lugdunensis OX=28035 GN=EQ812
