# Supplementary material for: Inactivation of the Response Regulator AgrA Has a Pleiotropic Effect on Biofilm Formation, Pathogenesis and Stress Response in Staphylococcus lugdunensis
Source: Microbiol Spectr. 2022 Feb 9;10(1):e01598-21. doi: 10.1128/spectrum.01598-21 (PMC8826819; doi:10.1128/spectrum.01598-21)
Supplement: SUPPLEMENTAL FILE 2 — Supplemental material. Download SPECTRUM01598-21_Supp_2_seq11.xls, XLS file, 0.2 MB [file spectrum01598-21_supp_2_seq11.xls]

## Sheet: Classify_by_gene_numbers
ORF number	Gene product (protein name or NCBI-ProteinID)	log2FC	FDR (p-value)	Description (Kegg database)	Predicted fonction (Kegg database)
EBG00000260154	Transfer RNA-Met	1.66	9.75E-03	ID=gene:EBG00000260154;Name=transfer RNA-Met;biotype=tRNA;gene_id=EBG00000260154;logic_name=ena_rna	ND
EBG00000260166	Transfer RNA-Leu	1.00	1.41E-02	ID=gene:EBG00000260166;Name=transfer RNA-Leu;biotype=tRNA;gene_id=EBG00000260166;logic_name=ena_rna	ND
EBG00000260170	23S rRNA	1.19	1.62E-02	ID=gene:EBG00000260170;Name=23S rRNA;biotype=rRNA;gene_id=EBG00000260170;logic_name=ena_rna	ND
EBG00000260178	Transfer RNA-Met	1.31	2.91E-03	ID=gene:EBG00000260178;Name=transfer RNA-Met;biotype=tRNA;gene_id=EBG00000260178;logic_name=ena_rna	ND
EBG00000260187	ncRNA	-5.66	1.71E-41	ID=gene:EBG00000260187;Name=ncRNA;biotype=ncRNA;gene_id=EBG00000260187;logic_name=ena_rna	ND
EBG00001004410	RNAIII	-5.59	1.71E-41	ID=gene:EBG00001004410;Name=RNAIII;biotype=ncRNA;gene_id=EBG00001004410;logic_name=rfam_genes	Regulator
EBG00001004411	Sau-13	1.62	4.84E-03	ID=gene:EBG00001004411;Name=sau-13;biotype=sRNA;gene_id=EBG00001004411;logic_name=rfam_genes	ND
EBG00001004432	tRNA	1.00	1.41E-02	ID=gene:EBG00001004432;Name=tRNA;biotype=tRNA;gene_id=EBG00001004432;logic_name=rfam_genes	ND
EBG00001004437	tRNA	1.31	2.91E-03	ID=gene:EBG00001004437;Name=tRNA;biotype=tRNA;gene_id=EBG00001004437;logic_name=rfam_genes	ND
EBG00001004466	5_ureB_sRNA	1.01	1.37E-02	ID=gene:EBG00001004466;Name=5_ureB_sRNA;biotype=sRNA;gene_id=EBG00001004466;logic_name=rfam_genes	ND
EBG00001004474	LSU_rRNA_bacteria	1.19	1.62E-02	ID=gene:EBG00001004474;Name=LSU_rRNA_bacteria;biotype=rRNA;gene_id=EBG00001004474;logic_name=rfam_genes	ND
EBG00001004481	RsaA	-2.00	5.63E-07	ID=gene:EBG00001004481;Name=RsaA;biotype=sRNA;gene_id=EBG00001004481;logic_name=rfam_genes	ND
EBG00001004487	tRNA	1.66	9.75E-03	ID=gene:EBG00001004487;Name=tRNA;biotype=tRNA;gene_id=EBG00001004487;logic_name=rfam_genes	ND
SLUG_00100	CCB52403	-1.15	6.85E-07	no KO assigned | (GenBank) putative membrane protein	ND
SLUG_00160	PurA	1.22	3.52E-05	K01939 adenylosuccinate synthase [EC:6,3,4,4] | (GenBank) purA; putative adenylosuccinate synthetase	Metabolism
SLUG_00340	CCB52427	-1.71	6.61E-10	K06889 uncharacterized protein | (GenBank) conserved hypothetical protein	ND
SLUG_00350	CCB52428	-1.46	1.21E-07	no KO assigned | (GenBank) conserved hypothetical protein	ND
SLUG_00510	CCB52447	-1.22	3.72E-03	K15342 CRISP-associated protein Cas1 | (GenBank) CRISPR associated protein Cas1	Signaling and cellular processes
SLUG_00520	CCB52448	-1.37	3.21E-05	K09951 CRISPR-associated protein Cas2 | (GenBank) CRISPR associated protein Cas2	Signaling and cellular processes
SLUG_00530	CCB52449	-1.55	1.49E-07	K07016 CRISPR-associated protein Csm1 | (GenBank) CRISPR associated HD domain protein	Signaling and cellular processes
SLUG_00540	CCB52450	-2.06	1.28E-13	K19138 CRISPR-associated protein Csm2 | (GenBank) CRISPR associated protein	Signaling and cellular processes
SLUG_00550	CCB52451	-1.87	1.51E-09	K09002 CRISPR-associated protein Csm3 | (GenBank) CRISPR associated RAMP family protein	Signaling and cellular processes
SLUG_00560	CCB52452	-1.64	1.26E-07	K19139 CRISPR-associated protein Csm4 | (GenBank) CRISPR associated RAMP family protein	Signaling and cellular processes
SLUG_00570	CCB52454	-1.36	1.71E-04	K19140 CRISPR-associated protein Csm5 | (GenBank) CRISPR associated RAMP family protein	Signaling and cellular processes
SLUG_00590	CCB52456	-1.68	1.22E-11	no KO assigned | (GenBank) CRISPR associated protein	Signaling and cellular processes
SLUG_00630	CCB52462	1.63	7.17E-07	no KO assigned | (GenBank) putative non-ribosomal peptide synthetase	ND
SLUG_00890	IsdB	-1.11	2.10E-02	no KO assigned | (GenBank) IsdB; IsdB-like LPXTG cell wall-anchored NEAT domain protein	Iron metabolism
SLUG_00960	IsdE	-1.05	4.34E-02	K02016 iron complex transport system substrate-binding protein | (GenBank) isdE; putative transport system extracellular binding lipoprotein	Iron metabolism
SLUG_01080	CCB52509	-2.00	1.87E-04	K00077 2-dehydropantoate 2-reductase [EC:1,1,1,169] | (GenBank) putative ketopantoate reductase	Metabolism
SLUG_01180	SaeR	1.7	2.79E-02	K10682 two-component system, OmpR family, response regulator SaeR | (GenBank) saeR; response regulator protein	Regulator
SLUG_01190	SaeQ	2.26	8.58E-03	K16937 thiosulfate dehydrogenase (quinone) large subunit [EC:1,8,5,2] | (GenBank) saeQ; putative membrane protein	Metabolism
SLUG_01200	SaeP	3.04	7.39E-03	no KO assigned | (GenBank) saeP; putative lipoprotein	ND
SLUG_01300	CCB52536	-1.16	6.52E-05	K19333 IclR family transcriptional regulator, KDG regulon repressor | (GenBank) IclR family transcriptional regulator	Regulator
SLUG_01310	CCB52537	-1.41	2.82E-05	K00874 2-dehydro-3-deoxygluconokinase [EC:2,7,1,45] | (GenBank) PfkB family protein	Metabolism
SLUG_01320	CCB52538	-1.25	5.37E-05	K01625 2-dehydro-3-deoxyphosphogluconate aldolase / (4S)-4-hydroxy-2-oxoglutarate aldolase [EC:4,1,2,14 4,1,3,42] | (GenBank) KDPG and KHG aldolase family protein	Metabolism
SLUG_01330	CCB52539	-1.22	1.49E-07	K01684 galactonate dehydratase [EC:4,2,1,6] | (GenBank) mandelate racemase family protein	Metabolism
SLUG_01380	CCB52547	-1.97	4.19E-05	no KO assigned | (GenBank) OxyL-like protein	ND
SLUG_01450	CCB52554	-2.95	1.73E-15	no KO assigned | (GenBank) conserved hypothetical protein	ND
SLUG_01520	ShpI	-2.19	1.13E-07	no KO assigned | (GenBank) shpI; neutral metalloprotease	ND
SLUG_01600	GlcA	1.3	7.75E-06	K20118 glucose PTS system EIICBA or EIICB component [EC:2,7,1,199] | (GenBank) glcA; glucose-specific PTS transporter protein, IIABC component	Transporter
SLUG_01670	CCB52577	-2.49	5.26E-06	no KO assigned | (GenBank) putative reductase	ND
SLUG_01680	CCB52578	-2.19	1.48E-10	no KO assigned | (GenBank) putative lipoprotein	ND
SLUG_01710	ArsR2	1.03	1.08E-03	K03892 ArsR family transcriptional regulator, arsenate/arsenite/antimonite-responsive transcriptional repressor | (GenBank) arsR2; arsenical resistance operon repressor 2	Regulator
SLUG_01770	CspC	1.86	8.99E-09	K03704 cold shock protein | (GenBank) cspC; putative cold shock protein	Genetic information processing
SLUG_01810	CCB52591	-2.25	2.60E-04	K05770 translocator protein | (GenBank) Tsp0 family protein	Signaling and cellular processes
SLUG_01820	CCB52592	-2.28	7.28E-05	K10212 glycosyl-4,4-diaponeurosporenoate acyltransferase [EC:2,3,1,-] | (GenBank) putative membrane protein	Metabolism
SLUG_01830	CCB52593	-2.53	2.35E-08	K10210 diapolycopene oxygenase [EC:1,14,99,44] | (GenBank) putative phytoene dehydrogenase related protein	Metabolism
SLUG_01840	CCB52594	-2.8	6.91E-20	K10211 4,4-diaponeurosporenoate glycosyltransferase [EC:2,4,1,-] | (GenBank) putative glycosyl transferase	Metabolism
SLUG_01850	CrtM	-2.96	2.86E-28	K10208 4,4-diapophytoene synthase [EC:2,5,1,96] | (GenBank) crtM; squalene desaturase	Metabolism
SLUG_01860	CrtN	-3.11	1.01E-23	K10209 4,4-diapophytoene desaturase [EC:1,3,8,2] | (GenBank) crtN; squalene synthase	Metabolism
SLUG_01870	CCB52597	-2.00	1.42E-14	K08224 MFS transporter, YNFM family, putative membrane transport protein | (GenBank) major facilitator superfamily protein	Transporter
SLUG_01880	CCB52598	-2.8	4.38E-16	no KO assigned | (GenBank) hypothetical protein	ND
SLUG_01910	CCB52601	1.19	1.46E-04	K01990 ABC-2 type transport system ATP-binding protein | (GenBank) putative ABC transporter ATP-binding protein	Transporter
SLUG_01920	CCB52602	1.52	1.50E-04	K01992 ABC-2 type transport system permease protein | (GenBank) putative membrane protein	Transporter
SLUG_01930	CCB52603	1.56	1.47E-03	K01992 ABC-2 type transport system permease protein | (GenBank) putative membrane protein	Transporter
SLUG_02050	CCB52619	2.11	2.94E-05	K01990 ABC-2 type transport system ATP-binding protein | (GenBank) ABC transporter ATP-binding protein	Transporter
SLUG_02060	CCB52620	1.2	9.17E-07	K01992 ABC-2 type transport system permease protein | (GenBank) putative membrane protein	Transporter
SLUG_02070	CCB52621	-1.95	9.13E-05	no KO assigned | (GenBank) conserved hypothetical protein	ND
SLUG_02090	CCB52623	-1.09	6.56E-05	no KO assigned | (GenBank) putative membrane protein	ND
SLUG_02150	CCB52629	-1.7	8.97E-08	K00059 3-oxoacyl-[acyl-carrier protein] reductase [EC:1,1,1,100] | (GenBank) short chain dehydrogenase	Metabolism
SLUG_02220	CCB52636	-1.32	6.31E-04	K08170 MFS transporter, DHA2 family, multidrug resistance protein | (GenBank) major facilitator superfamily protein	Transporter
SLUG_02230	CCB52637	-1.02	1.50E-02	K17363 urocanate reductase [EC:1,3,99,33] | (GenBank) NADH oxidase family protein	Metabolism
SLUG_02250	CCB52639	-2.63	2.47E-07	no KO assigned | (GenBank) putative membrane protein	ND
SLUG_02280	CCB52642	-2.32	1.03E-06	K00382 dihydrolipoamide dehydrogenase [EC:1,8,1,4] | (GenBank) pyridine nucleotide-disulphide oxidoreductase family protein	Metabolism
SLUG_02290	CCB52643	-2.72	1.94E-07	K21416 acetoin:2,6-dichlorophenolindophenol oxidoreductase subunit alpha [EC:1,1,1,-] | (GenBank) deheydrogenase E1 component family protein	Metabolism
SLUG_02300	CCB52644	-2.63	1.15E-07	K21417 acetoin:2,6-dichlorophenolindophenol oxidoreductase subunit beta [EC:1,1,1,-] | (GenBank) putative transketolase	Metabolism
SLUG_02310	CCB52645	-2.66	3.02E-08	K00627 pyruvate dehydrogenase E2 component (dihydrolipoamide acetyltransferase) [EC:2,3,1,12] | (GenBank) 2-oxoacid dehydrogenases acyltransferase family protein	Metabolism
SLUG_02370	CCB52651	-1.86	8.74E-06	K02770 fructose PTS system EIIBC or EIIC component [EC:2,7,1,202] | (GenBank) putative PTS transport system, IIABC component	Transporter
SLUG_02380	Pmi	-2.03	5.98E-07	K01809 mannose-6-phosphate isomerase [EC:5,3,1,8] | (GenBank) pmi; mannose-6-phosphate isomerase	Metabolism
SLUG_02390	CCB52653	-2.18	1.56E-12	no KO assigned | (GenBank) NMT1/THI5 domain protein	ND
SLUG_02400	CCB52654	-2.54	1.90E-15	no KO assigned | (GenBank) hypothetical protein	ND
SLUG_02410	CCB52655	-1.56	1.06E-07	no KO assigned | (GenBank) hypothetical membrane protein	ND
SLUG_02430	CCB52657	-1.02	2.92E-05	no KO assigned | (GenBank) hypothetical DNA binding protein	ND
SLUG_02440	OxaA	-1.08	4.58E-05	K03217 YidC/Oxa1 family membrane protein insertase | (GenBank) oxaA; membrane protein OxaA	Genetic information processing
SLUG_02630	CCB52677	-1.11	2.34E-04	no KO assigned | (GenBank) hypothetical protein	ND
SLUG_02720	CCB52686	1.53	1.59E-08	K16328 pseudouridine kinase [EC:2,7,1,83] | (GenBank) PfkB family carbohydrate kinase	Metabolism
SLUG_02810	CCB52695	-1.08	4.01E-04	no KO assigned | (GenBank) putative choloylglycine hydrolase	ND
SLUG_02820	CCB52696	-1.73	1.12E-03	K02538 activator of the mannose operon, transcriptional antiterminator | (GenBank) putative PTS multidomain regulator	Regulator
SLUG_02830	CCB52697	-2.04	4.77E-05	K02821 ascorbate PTS system EIIA or EIIAB component [EC:2,7,1,194] | (GenBank) putative PTS transport system IIA component	Transporter
SLUG_02840	CCB52698	-2.08	3.29E-05	K02822 ascorbate PTS system EIIB component [EC:2,7,1,194] | (GenBank) putative PTS transport system protein	Transporter
SLUG_02850	CCB52699	-2.14	2.15E-05	K03475 ascorbate PTS system EIIC component | (GenBank) putative membrane protein	Transporter
SLUG_02880	CCB52702	-1.09	1.16E-04	no KO assigned | (GenBank) glyoxalase family protein	ND
SLUG_02890	CCB52703	-1.24	1.40E-07	no KO assigned | (GenBank) conserved hypothetical protein	ND
SLUG_02900	CCB52704	-1.2	8.99E-08	K00852 ribokinase [EC:2,7,1,15] | (GenBank) putative ribokinase	Metabolism
SLUG_02970	CCB52712	-2.13	3.88E-07	no KO assigned | (GenBank) conserved hypothetical protein	ND
SLUG_02980	CCB52713	-2.37	1.03E-04	no KO assigned | (GenBank) putative luciferase-like monooxygenase	ND
SLUG_03140	ArcA	-2.92	1.17E-05	K01478 arginine deiminase [EC:3,5,3,6] | (GenBank) arcA; arginine deiminase	Metabolism
SLUG_03420	CCB52759	1.15	9.43E-07	no KO assigned | (GenBank) uncharacterized membrane protein	ND
SLUG_03430	CCB52760	1.08	8.38E-05	no KO assigned | (GenBank) uncharacterized membrane protein	ND
SLUG_03580	CCB52776	-2.16	4.61E-04	K01439 succinyl-diaminopimelate desuccinylase [EC:3,5,1,18] | (GenBank) putative peptidase	Metabolism
SLUG_03640	CudT	1.18	6.56E-05	K03451 betaine/carnitine transporter, BCCT family | (GenBank) cudT; choline transporter	Transporter
SLUG_03660	CudA	3.15	1.25E-18	K00130 betaine-aldehyde dehydrogenase [EC:1,2,1,8] | (GenBank) cudA; putative betaine aldehyde dehydrogenase	Metabolism
SLUG_03670	CudB	3.11	4.29E-12	K00108 choline dehydrogenase [EC:1,1,99,1] | (GenBank) cudB; putative choline dehydrogenase	Metabolism
SLUG_03680	CCB52791	-1.12	3.34E-04	no KO assigned | (GenBank) putative peptidase	ND
SLUG_03720	CCB52796	2.06	5.22E-03	K01006 pyruvate, orthophosphate dikinase [EC:2,7,9,1] | (GenBank) pyruvate phosphate dikinase	Metabolism
SLUG_03760	CCB52802	-2.81	2.02E-14	K02757 beta-glucoside PTS system EIICBA component [EC:2,7,1,-] | (GenBank) phosphosugar transferase system	Transporter
SLUG_03770	BglA	-3.08	1.25E-10	K01223 6-phospho-beta-glucosidase [EC:3,2,1,86] | (GenBank) bglA; 6-phospho-beta-glucosidase	Metabolism
SLUG_03860	CCB52814	-1.32	2.52E-03	no KO assigned | (GenBank) putative membrane protein	ND
SLUG_03900	CCB52818	-1.11	3.40E-04	K22708 poly(ribitol-phosphate) beta-N-acetylglucosaminyltransferase [EC:2,4,1,355] | (GenBank) putative glycosyltransferase	Metabolism
SLUG_03940	CCB52822	-1.67	6.16E-07	no KO assigned | (GenBank) LysR family transcriptional regulator	Regulator
SLUG_03950	CCB52823	-1.07	1.10E-02	K01652 acetolactate synthase I/II/III large subunit [EC:2,2,1,6] | (GenBank) putative acetolactate synthase	Metabolism
SLUG_04020	CCB52830	-1.7	4.01E-06	no KO assigned | (GenBank) conserved hypothetical protein	ND
SLUG_04030	CCB52831	-1.22	1.19E-04	no KO assigned | (GenBank) putative hydrolase	ND
SLUG_04140	CCB52842	-1.91	1.34E-05	no KO assigned | (GenBank) TetR family transcriptional regulator	Regulator
SLUG_04150	CCB52843	-2.17	2.30E-05	K11737 D-serine/D-alanine/glycine transporter | (GenBank) amino acid permease family protein	Transporter
SLUG_04160	CCB52844	-1.73	1.02E-05	K07035 uncharacterized protein | (GenBank) putative membrane protein	ND
SLUG_04170	CCB52845	-2.16	4.51E-04	no KO assigned | (GenBank) conserved hypothetical protein	ND
SLUG_04190	IsaA	1.74	1.22E-03	no KO assigned | (GenBank) isaA; immunodominant antigen A	Virulence
SLUG_04210	CCB52849	-1.65	1.32E-04	no KO assigned | (GenBank) hypothetical protein	ND
SLUG_04240	CCB52852	-2.29	1.03E-09	K07213 copper chaperone | (GenBank) putative heavy-metal-associated protein	ND
SLUG_04300	CCB52859	-1.33	1.20E-03	K00294 1-pyrroline-5-carboxylate dehydrogenase [EC:1,2,1,88] | (GenBank) aldehyde dehydrogenase family protein	Metabolism
SLUG_04330	CCB52864	-1.94	5.82E-04	no KO assigned | (GenBank) conserved hypothetical protein	ND
SLUG_04340	CCB52865	-2.27	1.41E-04	K03284 magnesium transporter | (GenBank) CorA-like Mg2+ transporter protein	Transporter
SLUG_04350	CCB52867	-1.73	1.56E-08	K00567 methylated-DNA-[protein]-cysteine S-methyltransferase [EC:2,1,1,63] | (GenBank) putative 6-O-methylguanine DNA methyltransferase	Genetic information processing
SLUG_04360	SlushC	-2.67	2.07E-18	K20337 phenol-soluble modulin beta | (GenBank) slushC; SLUSH C	Virulence
SLUG_04370	SlushB	-3.02	4.76E-29	K20337 phenol-soluble modulin beta | (GenBank) slushB; SLUSH B	Virulence
SLUG_04380	SlushA	-2.91	3.12E-22	K20337 phenol-soluble modulin beta | (GenBank) slushA; SLUSH A	Virulence
SLUG_04385	Orf-X	-2.21	1.24E-10	no KO assigned | (GenBank) orf-X; Orf-X peptide	ND
SLUG_04490	CidB	2.35	8.17E-07	no KO assigned | (GenBank) cidB; putative membrane protein	ND
SLUG_04500	CidC	-1.52	9.01E-03	K00158 pyruvate oxidase [EC:1,2,3,3] | (GenBank) cidC; thiamine pyrophosphate enzyme	Metabolism
SLUG_04620	CCB52901	1.34	1.89E-03	no KO assigned | (GenBank) conserved hypothetical protein	ND
SLUG_04740	Ddh	-1.65	1.03E-09	K03778 D-lactate dehydrogenase [EC:1,1,1,28] | (GenBank) ddh; D-specific D-2-hydroxyacid dehydrogenase	Metabolism
SLUG_04770	CCB52916	-1.86	1.48E-10	K00128 aldehyde dehydrogenase (NAD+) [EC:1,2,1,3] | (GenBank) putative aldehyde dehydrogenase	Metabolism
SLUG_04780	CCB52917	-1.77	2.22E-13	K07104 catechol 2,3-dioxygenase [EC:1,13,11,2] | (GenBank) glyoxalase/bleomycin resistance protein/dioxygenase superfamily protein	Metabolism
SLUG_04790	CCB52918	-1.98	4.69E-06	K06975 uncharacterized protein | (GenBank) acetyltransferase (GNAT) family protein	ND
SLUG_04800	CCB52919	-1.28	1.80E-03	no KO assigned | (GenBank) hypothetical protein	ND
SLUG_05000	CCB52944	-2.28	3.24E-05	no KO assigned | (GenBank) conserved hypothetical protein	ND
SLUG_05010	CCB52946	-1.19	1.65E-03	K07816 putative GTP pyrophosphokinase [EC:2,7,6,5] | (GenBank) conserved hypothetical protein	Metabolism
SLUG_05040	GntR	-2.26	3.12E-05	K11476 GntR family transcriptional regulator, gluconate operon transcriptional repressor | (GenBank) gntR; gluconate operon transcriptional repressor	Regulator
SLUG_05050	GntK	-2.57	1.77E-05	K00851 gluconokinase [EC:2,7,1,12] | (GenBank) gntK; putative gluconokinase	Metabolism
SLUG_05060	GntP	-3.25	2.72E-12	K03299 gluconate:H+ symporter, GntP family | (GenBank) gntP; putative gluconate permease	Transporter
SLUG_05070	GtaB	-1.34	9.12E-09	K00963 UTP--glucose-1-phosphate uridylyltransferase [EC:2,7,7,9] | (GenBank) gtaB; UTP--glucose-1-phosphate uridylyltransferase	Metabolism
SLUG_05110	CCB52956	-1.48	1.73E-06	K00712 poly(glycerol-phosphate) alpha-glucosyltransferase [EC:2,4,1,52] | (GenBank) putative glycosyltransferase	Metabolism
SLUG_05120	CCB52957	-1.09	6.77E-05	K00382 dihydrolipoamide dehydrogenase [EC:1,8,1,4] | (GenBank) putative pyridine nucleotide-disulphide oxidoreductase	Metabolism
SLUG_05150	CCB52960	-1.59	8.24E-08	no KO assigned | (GenBank) putative short chain dehydrogenase	ND
SLUG_05420	OpuCA	-1.73	1.01E-03	K05847 osmoprotectant transport system ATP-binding protein [EC:7,6,2,9] | (GenBank) opuCA; putative glycine betaine/carnitine/choline transport ATP-binding protein	Osmotic stress
SLUG_05430	OpuCB	-1.88	6.78E-05	K05846 osmoprotectant transport system permease protein | (GenBank) opuCB; putative glycine betaine/carnitine/choline transport system permease protein	Osmotic stress
SLUG_05440	OpuCC	-1.9	1.22E-05	K05845 osmoprotectant transport system substrate-binding protein | (GenBank) opuCC; putative glycinebetaine/carnitine/choline-binding lipoprotein precursor	Osmotic stress
SLUG_05450	OpuCD	-1.9	2.60E-07	K05846 osmoprotectant transport system permease protein | (GenBank) opuCD; putative glycine betaine/carnitine/choline transport system permease protein	Osmotic stress
SLUG_05460	CCB52993	2.16	5.02E-05	no KO assigned | (GenBank) hypothetical protein	ND
SLUG_05470	CCB52994	2.14	6.35E-05	no KO assigned | (GenBank) hypothetical protein	ND
SLUG_05480	CCB52995	1.97	7.82E-05	no KO assigned | (GenBank) putative membrane protein	ND
SLUG_05490	CCB52996	1.77	3.10E-06	no KO assigned | (GenBank) putative membrane protein	ND
SLUG_05500	CCB52997	1.66	1.784E-07	no KO assigned | (GenBank) conserved hypothetical membrane protein	ND
SLUG_05510	CCB52998	1.72	2.02E-07	no KO assigned | (GenBank) conserved hypothetical protein	ND
SLUG_05520	CCB52999	1.27	1.86E-05	no KO assigned | (GenBank) conserved hypothetical membrane protein	ND
SLUG_05610	OxaA-a	1.27	1.06E-05	K03217 YidC/Oxa1 family membrane protein insertase | (GenBank) oxaA-a; membrane protein OxaA	Signaling and cellular processes
SLUG_05920	CCB53039	1.25	2.78E-06	no KO assigned | (GenBank) putative nitrite transporter	Transporter
SLUG_06100	CCB53057	-2.44	3.87E-11	no KO assigned | (GenBank) conserved hypothetical protein	ND
SLUG_06120	CCB53059	-1.86	1.30E-04	no KO assigned | (GenBank) conserved hypothetical protein	ND
SLUG_06190	CCB53068	1.41	2.08E-03	no KO assigned | (GenBank) putative membrane protein	ND
SLUG_06250	UreD	1.12	3.61E-04	K03190 urease accessory protein | (GenBank) ureD; urease accessory protein UreD	Genetic information processing
SLUG_06260	UreG	1.04	7.53E-04	K03189 urease accessory protein | (GenBank) ureG; urease accessory protein UreG	Genetic information processing
SLUG_06270	UreF	1.24	3.92E-04	K03188 urease accessory protein | (GenBank) ureF; urease accessory protein UreF	Genetic information processing
SLUG_06280	UreE	1.12	6.25E-04	K03187 urease accessory protein | (GenBank) ureE; urease accessory protein UreE	Genetic information processing
SLUG_06460	CCB53098	-1.68	2.64E-02	no KO assigned | (GenBank) transcriptional regulator LysR family	Regulator
SLUG_06470	CCB53099	-1.63	1.05E-02	no KO assigned | (GenBank) putative acetyltransferase	ND
SLUG_06490	CCB53101	1.22	5.66E-08	no KO assigned | (GenBank) conserved hypothetical protein	ND
SLUG_06500	CCB53102	1.2	1.71E-07	K07052 uncharacterized protein | (GenBank) CAAX amino terminal protease family protein	ND
SLUG_06600	CCB53112	-1.33	1.67E-03	no KO assigned | (GenBank) conserved membrane protein	ND
SLUG_06610	CCB53113	-2.4	1.19E-04	K19745 acrylyl-CoA reductase (NADPH) [EC:1,3,1,-] | (GenBank) putative zinc-binding dehydrogenase	Metabolism
SLUG_06630	CCB53115	-1.14	1.41E-02	K16301 deferrochelatase/peroxidase EfeB [EC:1,11,1,-] | (GenBank) putative Sec-independent exported protein	Iron metabolism
SLUG_06720	Mqo1	-1.00	1.84E-03	K00116 malate dehydrogenase (quinone) [EC:1,1,5,4] | (GenBank) mqo1; putative malate:quinone oxidoreductase 1	Metabolism
SLUG_06770	CCB53129	-2.6	5.23E-04	K09813 hemin transport system permease protein | (GenBank) putative permease protein	Iron metabolism
SLUG_06780	CCB53130	-2.36	4.50E-06	K09814 hemin transport system ATP-binding protein [EC:3,6,3,-] | (GenBank) ABC transporter ATP-binding protein	Iron metabolism
SLUG_06840	CCB53136	1.17	6.29E-03	no KO assigned | (GenBank) putative exported protein	Transporter
SLUG_06850	CCB53137	1.15	1.29E-03	no KO assigned | (GenBank) putative transport protein	Transporter
SLUG_07000	CCB53152	-2.59	1.24E-10	no KO assigned | (GenBank) putative short chain dehydrogenase	ND
SLUG_07060	CCB53158	1.23	1.13E-03	no KO assigned | (GenBank) hypothetical protein	ND
SLUG_07270	CCB53179	1.4	1.01E-06	no KO assigned | (GenBank) putative exported protein	Transporter
SLUG_07290	CCB53181	-3.29	2.81E-06	K04940 opine dehydrogenase [EC:1,5,1,28] | (GenBank) putative dehydrogenase	Metabolism
SLUG_07300	CCB53182	-3.06	1.20E-12	K03315 Na+:H+ antiporter, NhaC family | (GenBank) putative Na+/H+ antiporter	Transporter
SLUG_07310	CCB53183	1.47	3.56E-03	no KO assigned | (GenBank) putative exported protein	Transporter
SLUG_07360	ClpL	-1.73	5.77E-05	K04086 ATP-dependent Clp protease ATP-binding subunit ClpL | (GenBank) clpL; putative ATP-dependent protease ATP-binding subunit ClpL	Genetic information processing
SLUG_07570	CCB53209	1.4	8.69E-04	no KO assigned | (GenBank) putative transporter protein	Transporter
SLUG_07580	CCB53210	1.34	3.56E-03	no KO assigned | (GenBank) MarR family regulatory protein	Regulator
SLUG_07660	CCB53218	1.22	1.94E-05	K06901 adenine/guanine/hypoxanthine permease | (GenBank) xanthine/uracil permeases family protein	Signaling and cellular processes
SLUG_08110	CCB53265	-1.21	2.58E-06	no KO assigned | (GenBank) hypothetical protein	ND
SLUG_08120	CCB53266	-1.1	2.92E-05	no KO assigned | (GenBank) non-ribosomal peptide synthetase	Virulence
SLUG_08140	CCB53268	-1.05	3.59E-05	no KO assigned | (GenBank) Thioesterase family protein	ND
SLUG_08350	CCB53289	-1.01	9.01E-06	no KO assigned | (GenBank) hypothetical phage protein	ND
SLUG_08650	CCB53322	-1.00	1.83E-03	no KO assigned | (GenBank) hypothetical phage protein	ND
SLUG_08930	CCB53354	-1.93	1.00E-03	no KO assigned | (GenBank) putative membrane protein	ND
SLUG_08940	CCB53355	-1.78	3.56E-03	no KO assigned | (GenBank) putative membrane protein	ND
SLUG_08950	Asp23	-2.13	2.78E-04	no KO assigned | (GenBank) asp23; alkaline shock protein 23	Virulence
SLUG_09200	CCB53383	-2.06	3.50E-09	no KO assigned | (GenBank) conserved hypothetical protein	ND
SLUG_09240	CCB53387	-1.28	7.17E-04	no KO assigned | (GenBank) conserved hypothetical protein	ND
SLUG_09310	CCB53396	1.13	2.42E-03	K04759 ferrous iron transport protein B | (GenBank) putative ferrous iron transport protein B	Iron metabolism
SLUG_09330	CCB53398	-2.45	1.01E-04	no KO assigned | (GenBank) putative peptidase	ND
SLUG_09340	CCB53399	-2.48	8.74E-06	no KO assigned | (GenBank) hypothetical protein	ND
SLUG_09350	CCB53400	-2.62	1.18E-08	no KO assigned | (GenBank) hypothetical protein	ND
SLUG_09360	CCB53401	-1.56	8.65E-09	no KO assigned | (GenBank) hypothetical protein	ND
SLUG_09380	CCB53403	-1.31	4.45E-04	no KO assigned | (GenBank) putative acetyltransferase	ND
SLUG_09450	CCB53410	-2.28	2.37E-05	K00128 aldehyde dehydrogenase (NAD+) [EC:1,2,1,3] | (GenBank) aldehyde dehydrogenase family protein	Metabolism
SLUG_09460	Rho	1.31	6.52E-05	K03628 transcription termination factor Rho | (GenBank) rho; transcription termination factor	Regulator
SLUG_09480	CCB53414	1.05	3.69E-03	K00857 thymidine kinase [EC:2,7,1,21] | (GenBank) putative thymidine kinase	Metabolism
SLUG_09490	PrfA	1.12	1.34E-03	K02835 peptide chain release factor 1 | (GenBank) prfA; peptide chain release factor 1	Genetic information processing
SLUG_09500	CCB53416	1.36	1.26E-04	K02493 release factor glutamine methyltransferase [EC:2,1,1,297] | (GenBank) conserved hypothetical protein	Genetic information processing
SLUG_09510	CCB53417	1.07	6.86E-04	K07566 L-threonylcarbamoyladenylate synthase [EC:2,7,7,87] | (GenBank) conserved hypothetical protein	Genetic information processing
SLUG_09520	CCB53418	1.12	1.28E-04	K01104 protein-tyrosine phosphatase [EC:3,1,3,48] | (GenBank) putative low molecular weight protein-tyrosine-phosphatase	Signal transduction
SLUG_09800	CCB53447	-1.12	4.72E-03	no KO assigned | (GenBank) hypothetical protein	ND
SLUG_09840	CCB53451	1.69	4.12E-04	K05592 ATP-dependent RNA helicase DeaD [EC:3,6,4,13] | (GenBank) putative helicase	Genetic information processing
SLUG_10140	CCB53482	1.4	4.79E-07	K01926 redox-sensing transcriptional repressor | (GenBank) conserved hypothetical protein	Regulator
SLUG_10170	CCB53485	1.78	2.48E-06	K03320 ammonium transporter, Amt family | (GenBank) ammonium transporter family protein	Transporter
SLUG_10210	AgrA	-1.7	1.55E-08	K07707 two-component system, LytTR family, response regulator AgrA | (GenBank) agrA; autoinducer sensor protein response regulator protein	Regulator
SLUG_10230	AgrD	-1.03	1.99E-05	K07800 AgrD protein | (GenBank) agrD; autoinducer peptide precursor	Signaling and cellular processes
SLUG_10260	CCB53496	1.11	1.15E-05	K07078 uncharacterized protein | (GenBank) conserved hypothetical protein	ND
SLUG_10440	CCB53515	-1.3	1.47E-03	no KO assigned | (GenBank) putative exported protein	Transporter
SLUG_10630	CCB53534	-1.59	6.25E-03	no KO assigned | (GenBank) glyoxalase family protein	ND
SLUG_10780	CCB53549	-2.03	8.43E-14	no KO assigned | (GenBank) pyridine nucleotide-disulphide oxidoreductase family protein	ND
SLUG_10850	CCB53557	-1.42	1.22E-04	K07058 membrane protein | (GenBank) putative membrane protein	ND
SLUG_10860	CCB53559	-1.6	1.46E-04	no KO assigned | (GenBank) putative exported protein	Transporter
SLUG_10870	CCB53560	-1.87	5.48E-04	K01104 protein-tyrosine phosphatase [EC:3,1,3,48] | (GenBank) low molecular weight phosphotyrosine protein phosphatase	Signal transduction
SLUG_10930	CCB53566	-1.91	5.01E-04	K05520 protease I [EC:3,5,1,124] | (GenBank) ThiJ/PfpI family protein	Metabolism
SLUG_11130	CCB53586	-1.38	3.33E-03	no KO assigned | (GenBank) putative membrane protein	ND
SLUG_11140	CCB53587	-1.58	1.07E-03	no KO assigned | (GenBank) putative uncharcterised protein	ND
SLUG_11260	CCB53600	1.04	5.25E-05	K22213 6-methylsalicylate decarboxylase [EC:4,1,1,52] | (GenBank) putative amidohydrolase 2 family protein	Metabolism
SLUG_11290	CCB53603	-1.04	5.17E-03	no KO assigned | (GenBank) hypothetical protein	ND
SLUG_11300	CCB53604	-1.04	1.85E-03	no KO assigned | (GenBank) putative exported protein	Transporter
SLUG_11640	CCB53640	-1.21	2.24E-02	K00318 proline dehydrogenase [EC:1,5,5,2] | (GenBank) proline dehydrogenase	Metabolism
SLUG_11690	CCB53645	-1.3	1.73E-03	no KO assigned | (GenBank) putative membrane protein	ND
SLUG_11760	CCB53654	-1.49	1.32E-04	no KO assigned | (GenBank) putative exported protein	Transporter
SLUG_11810	CCB53659	-1.82	2.35E-03	no KO assigned | (GenBank) metallo-beta-lactamase superfamily protein	ND
SLUG_11890	CCB53667	-1.4	1.82E-03	no KO assigned | (GenBank) putative exported protein	Transporter
SLUG_11900	CCB53668	-1.92	1.19E-06	no KO assigned | (GenBank) putative membrane protein	ND
SLUG_11950	CCB53674	-1.18	1.54E-02	K04768 acetoin utilization protein AcuC | (GenBank) histone deacetylase family protein	Metabolism
SLUG_11970	AcsA	-1.45	8.81E-03	K01895 acetyl-CoA synthetase [EC:6,2,1,1] | (GenBank) acsA; acetyl-coenzyme A synthetase	Metabolism
SLUG_12020	CCB53681	1.45	6.23E-06	K00655 1-acyl-sn-glycerol-3-phosphate acyltransferase [EC:2,3,1,51] | (GenBank) putative acyltransferase	Metabolism
SLUG_12030	CCB53682	1.6	1.84E-06	K02804 N-acetylglucosamine PTS system EIICBA or EIICB component [EC:2,7,1,193] | (GenBank) PTS system IIBC component	Transporter
SLUG_12040	CCB53683	1.77	7.74E-04	no KO assigned | (GenBank) haloacid dehalogenase-like hydrolase	ND
SLUG_12210	CCB53700	-2.09	2.44E-06	no KO assigned | (GenBank) metallo-beta-lactamase superfamily protein	ND
SLUG_12320	CitZ	-2.39	6.14E-11	K01647 citrate synthase [EC:2,3,3,1] | (GenBank) citZ; citrate synthase II	Metabolism
SLUG_12330	CitC	-2.4	6.64E-17	K00031 isocitrate dehydrogenase [EC:1,1,1,42] | (GenBank) citC; isocitrate dehydrogenase	Metabolism
SLUG_12390	Gap2	1.22	3.37E-03	K00134 glyceraldehyde 3-phosphate dehydrogenase [EC:1,2,1,12] | (GenBank) gap2; glyceraldehyde 3-phosphate dehydrogenase 2	Metabolism
SLUG_12480	RplT	1.00	3.64E-03	K02887 large subunit ribosomal protein L20 | (GenBank) rplT; 50S ribosomal protein L20	Genetic information processing
SLUG_12530	CCB53732	1.73	4.92E-09	K03978 GTP-binding protein | (GenBank) putative GTP-binding protein	Genetic information processing
SLUG_12620	ValS	1.24	3.85E-05	K01873 valyl-tRNA synthetase [EC:6,1,1,9] | (GenBank) valS; valyl-tRNA synthetase	Genetic information processing
SLUG_12630	FolC	1.22	7.06E-07	K11754 dihydrofolate synthase / folylpolyglutamate synthase [EC:6,3,2,12 6,3,2,17] | (GenBank) folC; putative folylpolyglutamate synthase	Metabolism
SLUG_12920	CCB53772	-2.18	5.26E-06	no KO assigned | (GenBank) hypothetical protein	ND
SLUG_12980	AlaS	1.17	3.46E-05	K01872 alanyl-tRNA synthetase [EC:6,1,1,7] | (GenBank) alaS; putative alanyl-tRNA synthetase	Genetic information processing
SLUG_13040	CCB53785	1.1	1.99E-03	K08303 putative protease [EC:3,4,-,-] | (GenBank) putative peptidase	Metabolism
SLUG_13280	CCB53810	1.05	5.49E-04	no KO assigned | (GenBank) putative oxygen-independent coproporphyrinogen III oxidase	Metabolism
SLUG_13580	SodA	-1.09	1.10E-05	K04564 superoxide dismutase, Fe-Mn family [EC:1,15,1,1] | (GenBank) sodA; superoxide dismutase	Oxidative stress
SLUG_13760	CCB53858	-1.04	9.79E-06	K00282 glycine dehydrogenase subunit 1 [EC:1,4,4,2] | (GenBank) putative glycine cleavage system P-protein	Metabolism
SLUG_13860	CCB53868	1.00	2.27E-03	no KO assigned | (GenBank) conserved hypothetical protein	ND
SLUG_13880	CCB53870	1.12	1.12E-02	K03601 exodeoxyribonuclease VII large subunit [EC:3,1,11,6] | (GenBank) putative exodeoxyribonuclease VII large subunit	Genetic information processing
SLUG_14350	CCB53919	1.01	6.43E-03	K00805 heptaprenyl diphosphate synthase [EC:2,5,1,30] | (GenBank) putative heptaprenyl diphosphate synthase component II	Metabolism
SLUG_14560	CCB53941	-1.84	6.47E-06	no KO assigned | (GenBank) conserved hypothetical protein	ND
SLUG_14760	CCB53961	2.73	1.55E-03	K02039 phosphate transport system protein | (GenBank) putative phosphate transport system protein	Transporter
SLUG_14770	CCB53962	3.45	3.74E-05	K02036 phosphate transport system ATP-binding protein [EC:7,3,2,1] | (GenBank) ABC transporter ATP-binding protein	Transporter
SLUG_14780	CCB53963	3.14	6.77E-05	K02038 phosphate transport system permease protein | (GenBank) ABC transporter permease protein	Transporter
SLUG_14790	CCB53964	2.53	6.52E-05	K02037 phosphate transport system permease protein | (GenBank) ABC transporter permease protein	Transporter
SLUG_14800	CCB53965	2.97	3.19E-04	K02040 phosphate transport system substrate-binding protein | (GenBank) phosphate-binding lipoprotein	Transporter
SLUG_14850	DapA	-1.35	3.30E-02	K01714 4-hydroxy-tetrahydrodipicolinate synthase [EC:4,3,3,7] | (GenBank) dapA; dihydrodipicolinate synthase	Metabolism
SLUG_14860	DapB	-1.48	1.60E-02	K00215 4-hydroxy-tetrahydrodipicolinate reductase [EC:1,17,1,8] | (GenBank) dapB; dihydrodipicolinate reductase	Metabolism
SLUG_14870	DapD	-1.21	2.26E-03	K05822 tetrahydrodipicolinate N-acetyltransferase [EC:2,3,1,89] | (GenBank) dapD; putative tetrahydrodipicolinate acetyltransferase	Metabolism
SLUG_14980	CCB53984	1.00	9.24E-05	K03311 branched-chain amino acid:cation transporter, LIVCS family | (GenBank) putative branched-chain amino acid transporter protein	Transporter
SLUG_15430	CCB54030	1.1	1.05E-02	K03310 alanine or glycine:cation symporter, AGCS family | (GenBank) sodium:alanine symporter family protein	Transporter
SLUG_15440	GrlA	1.00	1.18E-02	K02621 topoisomerase IV subunit A [EC:5,6,2,2] | (GenBank) grlA; topoisomerase IV subunit A	Genetic information processing
SLUG_15580	CCB54047	1.00	4.61E-02	no KO assigned | (GenBank) putative membrane protein	ND
SLUG_15610	CCB54050	1.04	1.22E-04	no KO assigned | (GenBank) hypothetical protein	ND
SLUG_15630	CCB54052	-2.04	2.19E-12	K02954 small subunit ribosomal protein S14 | (GenBank) 30S ribosomal protein S14	Genetic information processing
SLUG_15640	RpmG2	-1.39	3.27E-06	K02913 large subunit ribosomal protein L33 | (GenBank) rpmG2; 50S ribosomal protein L33 type 2	Genetic information processing
SLUG_15650	KatA	-2.31	1.24E-10	K03781 catalase [EC:1,11,1,6] | (GenBank) katA; catalase	Oxidative stress
SLUG_15760	NucI	1.08	1.74E-04	K01174 micrococcal nuclease [EC:3,1,31,1] | (GenBank) nucI; thermonuclease NucI	Metabolism
SLUG_15780	CCB54068	1.18	1.23E-04	no KO assigned | (GenBank) hypothetical uncharacterized protein	ND
SLUG_15800	CCB54070	1.3	3.24E-03	K07778 two-component system, NarL family, sensor histidine kinase DesK [EC:2,7,13,3] | (GenBank) sensor kinase protein	Signaling and cellular processes
SLUG_15820	CCB54073	1.94	1.50E-02	K01990 ABC-2 type transport system ATP-binding protein | (GenBank) ABC transporter ATP-binding protein	Transporter
SLUG_15850	GlnA	1.91	1.65E-10	K01915 glutamine synthetase [EC:6,3,1,2] | (GenBank) glnA; glutamine synthetase	Metabolism
SLUG_15860	GlnR	1.63	1.78E-06	K03713 MerR family transcriptional regulator, glutamine synthetase repressor | (GenBank) glnR; glutamine synthetase repressor	Regulator
SLUG_15940	GlpD	-1.78	1.54E-13	K00111 glycerol-3-phosphate dehydrogenase [EC:1,1,5,3] | (GenBank) glpD; aerobic glycerol-3-phosphate dehydrogenase	Metabolism
SLUG_15950	GlpK	-1.27	2.26E-02	K00864 glycerol kinase [EC:2,7,1,30] | (GenBank) glpK; glycerol kinase	Signaling and cellular processes
SLUG_15970	GlpP	1.1	1.56E-03	K02443 glycerol uptake operon antiterminator | (GenBank) glpP; putative glycerol uptake operon antiterminator regulatory protein	Regulator
SLUG_15980	MutL	1.14	8.00E-04	K03572 DNA mismatch repair protein MutL | (GenBank) mutL; DNA mismatch repair protein MutL	Genetic information processing
SLUG_15990	MutS	1.08	1.43E-05	K03555 DNA mismatch repair protein MutS | (GenBank) mutS; DNA mismatch repair protein MutS	Genetic information processing
SLUG_16160	CCB54107	1.05	3.84E-04	K00059 3-oxoacyl-[acyl-carrier protein] reductase [EC:1,1,1,100] | (GenBank) putative short chain dehydrogenase	Metabolism
SLUG_16170	CCB54108	1.48	2.51E-05	no KO assigned | (GenBank) putative protease	ND
SLUG_16180	CCB54109	1.37	1.40E-02	no KO assigned | (GenBank) conserved hypothetical protein	ND
SLUG_16510	LytN	-1.64	1.24E-09	no KO assigned | (GenBank) lytN; putative cell wall hydrolase	ND
SLUG_16530	CCB54144	-1.00	3.77E-03	K01903 succinyl-CoA synthetase beta subunit [EC:6,2,1,5] | (GenBank) putative CoA synthetase protein	Metabolism
SLUG_16850	CCB54176	1.01	1.17E-03	K06941 23S rRNA (adenine2503-C2)-methyltransferase [EC:2,1,1,192] | (GenBank) conserved hypothetical protein	Genetic information processing
SLUG_17030	PyrR	1.22	1.16E-03	K02825 pyrimidine operon attenuation protein / uracil phosphoribosyltransferase [EC:2,4,2,9] | (GenBank) pyrR; putative pyrimidine operon regulatory protein	Regulator
SLUG_17070	IleS	1.11	3.22E-06	K01870 isoleucyl-tRNA synthetase [EC:6,1,1,5] | (GenBank) ileS; isoleucyl-tRNA synthetase	Genetic information processing
SLUG_17240	CCB54220	-1.93	4.66E-04	no KO assigned | (GenBank) acetyltransferase (GNAT) family protein	ND
SLUG_17650	CCB54263	1.17	8.91E-03	K03322 manganese transport protein | (GenBank) putative manganese transport protein	Transporter
SLUG_17730	CCB54272	1.72	1.25E-10	no KO assigned | (GenBank) conserved hypothetical protein	ND
SLUG_17740	PdhD	1.28	1.95E-08	K00382 dihydrolipoamide dehydrogenase [EC:1,8,1,4] | (GenBank) pdhD; dihydrolipoamide dehydrogenase	Metabolism
SLUG_17750	PdhC	1.3	1.71E-07	K00627 pyruvate dehydrogenase E2 component (dihydrolipoamide acetyltransferase) [EC:2,3,1,12] | (GenBank) pdhC; dihydrolipoamide acetyltransferase component of pyruvate dehydrogenase complex	Metabolism
SLUG_17760	PdhB	1.51	1.16E-08	K00162 pyruvate dehydrogenase E1 component beta subunit [EC:1,2,4,1] | (GenBank) pdhB; putative pyruvate dehydrogenase E1 component,beta subunit	Metabolism
SLUG_17770	PdhA	1.61	5.75E-09	K00161 pyruvate dehydrogenase E1 component alpha subunit [EC:1,2,4,1] | (GenBank) pdhA; putative pyruvate dehydrogenase E1 component,alpha subunit	Metabolism
SLUG_17890	CCB54289	-1.59	7.00E-07	no KO assigned | (GenBank) hypothetical protein	ND
SLUG_17920	CCB54292	-2.6	1.20E-05	no KO assigned | (GenBank) hypothetical protein	ND
SLUG_17990	PurM	1.16	3.33E-03	K01933 phosphoribosylformylglycinamidine cyclo-ligase [EC:6,3,3,1] | (GenBank) purM; putative phosphoribosylformylglycinamidine cyclo-ligase	Metabolism
SLUG_18000	PurF	1.24	5.79E-04	K00764 amidophosphoribosyltransferase [EC:2,4,2,14] | (GenBank) purF; putative amidophosphoribosyltransferase precursor	Metabolism
SLUG_18010	PurL	1.15	3.14E-05	K23269 phosphoribosylformylglycinamidine synthase subunit PurL [EC:6,3,5,3] | (GenBank) purL; putative phosphoribosylformylglycinamidine synthase II	Metabolism
SLUG_18020	PurQ	1.17	1.06E-05	K23265 phosphoribosylformylglycinamidine synthase subunit PurQ / glutaminase [EC:6,3,5,3 3,5,1,2] | (GenBank) purQ; putative phosphoribosylformylglycinamidine synthase I	Metabolism
SLUG_18030	CCB54303	1.25	7.43E-05	K23264 phosphoribosylformylglycinamidine synthase subunit PurS [EC:6,3,5,3] | (GenBank) conserved hypothetical protein	Metabolism
SLUG_18040	PurC	1.15	7.01E-06	K01923 phosphoribosylaminoimidazole-succinocarboxamide synthase [EC:6,3,2,6] | (GenBank) purC; putative phosphoribosylaminoimidazole-succinocarboxamide synthase	Metabolism
SLUG_18180	CCB54319	-1.39	3.52E-05	no KO assigned | (GenBank) acetyltransferase (GNAT) family protein	ND
SLUG_18280	CCB54329	-3.17	4.92E-09	no KO assigned | (GenBank) hypothetical protein	Metabolism
SLUG_18300	CCB54331	-2.93	3.02E-08	no KO assigned | (GenBank) hypothetical protein	ND
SLUG_18420	PrfC	1.29	1.28E-04	K02837 peptide chain release factor 3 | (GenBank) prfC; peptide chain release factor 3	Genetic information processing
SLUG_18430	CCB54345	1.12	1.68E-04	no KO assigned | (GenBank) hypothetical protein	ND
SLUG_18790	ClpB	-1.45	6.33E-03	K03695 ATP-dependent Clp protease ATP-binding subunit ClpB | (GenBank) clpB; putative ATPase subunit of an ATP-dependent protease	Genetic information processing
SLUG_18820	CCB54386	-1.22	1.32E-04	K08255 CoA-disulfide reductase [EC:1,8,1,14] | (GenBank) coenzyme A disulfide reductase	Metabolism
SLUG_18960	CCB54401	-1.18	5.38E-07	no KO assigned | (GenBank) NADH:flavin oxidoreductase / NADH oxidase family protein	ND
SLUG_19340	CCB54442	1.15	3.98E-02	no KO assigned | (GenBank) putative membrane protein	ND
SLUG_19440	CCB54452	-1.21	4.93E-03	K00459 nitronate monooxygenase [EC:1,13,12,16] | (GenBank) putative dioxygenase	Metabolism
SLUG_19450	CCB54453	-1.23	4.25E-03	no KO assigned | (GenBank) putative membrane protein	ND
SLUG_19460	CCB54454	1.22	5.08E-03	no KO assigned | (GenBank) hypothetical membrane protein	ND
SLUG_19520	CCB54460	1.00	5.22E-03	no KO assigned | (GenBank) putative membrane protein	ND
SLUG_19530	CCB54461	1.54	4.70E-07	no KO assigned | (GenBank) lipoprotein	ND
SLUG_19561	CCB54475	1.47	5.81E-06	no KO assigned | (GenBank) conserved hypothetical protein	ND
SLUG_19800	CCB54499	-1.03	5.18E-03	K08974 putative membrane protein | (GenBank) putative membrane protein	ND
SLUG_19810	CCB54500	-2.53	9.94E-06	no KO assigned | (GenBank) conserved hypothetical protein	ND
SLUG_19930	CCB54512	-3.08	1.26E-07	K04063 lipoyl-dependent peroxiredoxin [EC:1,11,1,28] | (GenBank) OsmC-like protein	Metabolism
SLUG_19960	CCB54515	-1.93	6.63E-04	no KO assigned | (GenBank) hypothetical protein	ND
SLUG_19970	CCB54516	-2.19	8.20E-04	no KO assigned | (GenBank) hypothetical protein	ND
SLUG_19980	CCB54517	-2.16	1.10E-04	no KO assigned | (GenBank) putative membrane protein	ND
SLUG_20010	CCB54520	1.1	3.44E-03	no KO assigned | (GenBank) conserved hypothetical protein	ND
SLUG_20020	CCB54521	-1.81	6.47E-04	no KO assigned | (GenBank) hypothetical protein	ND
SLUG_20030	CCB54522	-1.83	3.63E-04	no KO assigned | (GenBank) hypothetical protein	ND
SLUG_20150	CCB54534	-1.01	2.21E-05	no KO assigned | (GenBank) conserved hypothetical protein	ND
SLUG_20160	CCB54536	-1.22	5.10E-07	K15974 MarR family transcriptional regulator, negative regulator of the multidrug operon emrRAB | (GenBank) MarR family transcriptional regulator	Regulator
SLUG_20250	TpiA	1.08	9.76E-05	K01803 triosephosphate isomerase (TIM) [EC:5,3,1,1] | (GenBank) tpiA; triosephosphate isomerase	Metabolism
SLUG_20260	Pgk	1.08	2.25E-04	K00927 phosphoglycerate kinase [EC:2,7,2,3] | (GenBank) pgk; phosphoglycerate kinase	Signaling and cellular processes
SLUG_20270	Gap1	1.46	5.01E-06	K00134 glyceraldehyde 3-phosphate dehydrogenase [EC:1,2,1,12] | (GenBank) gap1; glyceraldehyde 3-phosphate dehydrogenase 1	Metabolism
SLUG_20440	CCB54565	1.07	1.79E-03	no KO assigned | (GenBank) putative exported protein	Transporter
SLUG_20470	Slam	1.96	1.60E-17	K01447 N-acetylmuramoyl-L-alanine amidase [EC:3,5,1,28] | (GenBank) slam; putative extracellular amidase	Metabolism
SLUG_20580	CCB54580	-1.18	1.54E-05	K00865 glycerate 2-kinase [EC:2,7,1,165] | (GenBank) putative glycerate kinase	Metabolism
SLUG_20590	CCB54581	-1.6	1.61E-04	no KO assigned | (GenBank) conserved hypothetical protein	ND
SLUG_20780	CCB54600	-2.53	1.94E-05	no KO assigned | (GenBank) putative diacylglycerol kinase protein	ND
SLUG_20790	CCB54601	-2.85	7.39E-07	no KO assigned | (GenBank) hypothetical protein	ND
SLUG_20830	CCB54605	-1.55	1.43E-04	K05845 osmoprotectant transport system substrate-binding protein K05846 osmoprotectant transport system permease protein | (GenBank) ABC transporter permease protein	Osmotic stress
SLUG_20840	CCB54606	-1.44	4.39E-03	K05847 osmoprotectant transport system ATP-binding protein [EC:7,6,2,9] | (GenBank) ABC transporter ATP-binding protein	Osmotic stress
SLUG_21010	FruA	1.73	6.10E-06	K02770 fructose PTS system EIIBC or EIIC component [EC:2,7,1,202] | (GenBank) fruA; PTS transport system, fructose-specific IIABC component	Transporter
SLUG_21020	CCB54625	2.72	3.42E-11	K00882 1-phosphofructokinase [EC:2,7,1,56] | (GenBank) putative phosphofructokinase	Metabolism
SLUG_21030	CCB54626	2.56	1.33E-08	K03436 DeoR family transcriptional regulator, fructose operon transcriptional repressor | (GenBank) DeoR ramily regulatory protein	Regulator
SLUG_21060	CCB54629	-1.42	5.97E-05	no KO assigned | (GenBank) hypothetical protein	ND
SLUG_21070	NorA	-1.71	2.55E-10	K19576 MFS transporter, DHA1 family, quinolone resistance protein | (GenBank) norA; fluoroquinolone resistance protein	Transporter
SLUG_21080	CCB54631	-1.58	3.12E-07	no KO assigned | (GenBank) putative membrane protein	ND
SLUG_21090	CCB54632	-1.58	1.77E-07	K01669 deoxyribodipyrimidine photo-lyase [EC:4,1,99,3] | (GenBank) putative DNA photolyase	Genetic information processing
SLUG_21100	CCB54633	-1.44	9.08E-07	no KO assigned | (GenBank) putative sodium:sulfate symporter protein	Transporter
SLUG_21110	CCB54634	-1.32	2.92E-05	K00024 malate dehydrogenase [EC:1,1,1,37] | (GenBank) lactate/malate dehydrogenase family protein	Metabolism
SLUG_21120	CCB54635	-1.41	1.35E-04	no KO assigned | (GenBank) putative membrane protein	ND
SLUG_21170	CCB54641	-1.71	1.60E-02	no KO assigned | (GenBank) putative exported protein	ND
SLUG_21180	CCB54642	-1.69	4.18E-03	K09768 uncharacterized protein | (GenBank) conserved hypothetical protein	ND
SLUG_21190	CCB54643	-1.79	1.40E-03	no KO assigned | (GenBank) conserved hypothetical protein	ND
SLUG_21230	CCB54647	1.01	2.86E-03	no KO assigned | (GenBank) putative membrane protein	ND
SLUG_21320	CCB54656	-1.04	3.06E-04	K06890 uncharacterized protein | (GenBank) putative membrane protein	ND
SLUG_21710	CCB54695	-1.23	1.72E-05	K24163 monovalent cation/hydrogen antiporter | (GenBank) sodium/hydrogen exchanger family protein	Transporter
SLUG_21720	CCB54696	-1.35	2.09E-03	K05571 multicomponent Na+:H+ antiporter subunit G | (GenBank) Na+/H+ antiporter subunit	Transporter
SLUG_21730	CCB54697	-1.08	2.88E-02	K05570 multicomponent Na+:H+ antiporter subunit F | (GenBank) putative membrane protein	Transporter
SLUG_21740	CCB54698	-1.6	2.14E-04	K05569 multicomponent Na+:H+ antiporter subunit E | (GenBank) putative membrane protein	Transporter
SLUG_21745	CCB54699	-1.43	9.75E-04	K05568 multicomponent Na+:H+ antiporter subunit D | (GenBank) NADH-Ubiquinone/plastoquinone (complex I) oxidoreductase protein	Transporter
SLUG_21750	CCB54700	-1.38	4.36E-04	K05567 multicomponent Na+:H+ antiporter subunit C | (GenBank) putative membrane protein	Transporter
SLUG_21760	CCB54701	-1.19	1.90E-03	K05566 multicomponent Na+:H+ antiporter subunit B | (GenBank) putative membrane protein	Transporter
SLUG_21770	CCB54702	-1.03	1.72E-02	K05565 multicomponent Na+:H+ antiporter subunit A | (GenBank) putative NADH-Ubiquinone/plastoquinone (complex I) oxidoreductase protein	Transporter
SLUG_21820	CCB54707	-2.39	3.88E-07	K02005 HlyD family secretion protein | (GenBank) conserved hypothetical membrane protein	Signaling and cellular processes
SLUG_21840	CCB54709	-1.8	1.15E-04	K01175 esterase [EC:3,1,-,-] | (GenBank) putative esterase	Metabolism
SLUG_22030	CCB54728	-1.01	8.75E-05	no KO assigned | (GenBank) conserved hypothetical protein	ND
SLUG_22040	CCB54729	-1.84	8.38E-05	K06607 myo-inositol catabolism protein IolS [EC:1,1,1,-] | (GenBank) aldo/keto reductase family protein	Metabolism
SLUG_22090	MvaK2	-1.19	3.22E-03	K00938 phosphomevalonate kinase [EC:2,7,4,2] | (GenBank) mvaK2; phosphomevalonate kinase	Metabolism
SLUG_22100	MvaD	-1.04	6.77E-03	K01597 diphosphomevalonate decarboxylase [EC:4,1,1,33] | (GenBank) mvaD; mevalonate diphosphate decarboxylase	Metabolism
SLUG_22110	MvaK1	-1.01	5.00E-03	K00869 mevalonate kinase [EC:2,7,1,36] | (GenBank) mvaK1; mevalonate kinase	Metabolism
SLUG_22170	CCB54742	-2.16	6.69E-07	no KO assigned | (GenBank) hypothetical protein	ND
SLUG_22180	CCB54743	-2.06	1.38E-08	no KO assigned | (GenBank) hypothetical protein	ND
SLUG_22210	CCB54746	-1.6	1.34E-04	no KO assigned | (GenBank) putative amino acid permease	ND
SLUG_22270	CCB54752	-1.00	3.14E-02	no KO assigned | (GenBank) FAD binding superfamily protein	ND
SLUG_22320	CCB54757	-2.59	1.48E-04	K08094 6-phospho-3-hexuloisomerase [EC:5,3,1,27] | (GenBank) putative 6-phospho-3-hexuloisomerase	Metabolism
SLUG_22330	CCB54758	-2.79	6.52E-05	K08093 3-hexulose-6-phosphate synthase [EC:4,1,2,43] | (GenBank) putative hexulose-6-phosphate synthase	Metabolism
SLUG_22390	CCB54764	-1.22	6.46E-06	no KO assigned | (GenBank) conserved hypothetical membrane protein	ND
SLUG_22400	SlsG	1.12	4.23E-05	K20276 large repetitive protein | (GenBank) SlsG; putative LPXTG cell wall-anchored protein	Signaling and cellular processes
SLUG_22480	Ald2	2.32	2.56E-07	K00259 alanine dehydrogenase [EC:1,4,1,1] | (GenBank) ald2; alanine dehydrogenase 2	Metabolism
SLUG_22490	TdcB	2.29	2.32E-11	K01754 threonine dehydratase [EC:4,3,1,19] | (GenBank) tdcB; putative threonine dehydratase	Metabolism
SLUG_22660	CCB54790	1.65	2.53E-05	K00564 16S rRNA (guanine1207-N2)-methyltransferase [EC:2,1,1,172] | (GenBank) conserved hypothetical protein	Genetic information processing
SLUG_22680	RplJ	1.03	3.64E-03	K02864 large subunit ribosomal protein L10 | (GenBank) rplJ; 50S ribosomal protein L10	Genetic information processing
SLUG_23030	CCB54828	1.24	4.77E-05	K02499 tetrapyrrole methylase family protein / MazG family protein | (GenBank) putative tetrapyrrole (corrin/porphyrin) methylases	Genetic information processing
SLUG_23090	GcaD	-2.13	2.77E-08	K04042 bifunctional UDP-N-acetylglucosamine pyrophosphorylase / glucosamine-1-phosphate N-acetyltransferase [EC:2,7,7,23 2,3,1,157] | (GenBank) gcaD; putative UDP-N-acetylglucosamine pyrophosphorylase	Metabolism
SLUG_23100	SpoVG	-2.24	3.79E-07	K06412 stage V sporulation protein G | (GenBank) spoVG; stage V sporulation protein G	Signaling and cellular processes
SLUG_23110	YabJ	-2.34	3.57E-08	K09022 2-iminobutanoate/2-iminopropanoate deaminase [EC:3,5,99,10] | (GenBank) yabJ; putative regulatory protein	Regulator
SLUG_23120	PurR	-1.32	8.38E-05	K09685 purine operon repressor | (GenBank) purR; putative pur operon repressor	Regulator
SLUG_23140	CCB54839	1.38	6.01E-07	no KO assigned | (GenBank) veg; conserved hypothetical protein	ND
SLUG_23260	Tmk	-1.38	5.76E-05	K00943 dTMP kinase [EC:2,7,4,9] | (GenBank) tmk; putative thymidylate kinase	Metabolism
SLUG_23350	CCB54860	-1.73	1.00E-07	K03486 GntR family transcriptional regulator, trehalose operon transcriptional repressor | (GenBank) GntR family regulatory protein	Regulator
SLUG_23360	CCB54861	-1.52	2.50E-05	K01226 trehalose-6-phosphate hydrolase [EC:3,2,1,93] | (GenBank) putative glycosyl hydrolase	Metabolism
SLUG_23370	CCB54862	-1.03	2.35E-03	K02819 trehalose PTS system EIIBC or EIIBCA component [EC:2,7,1,201] | (GenBank) sugar-specific PTS transport system, IIBC component	Transporter
SLUG_23590	CCB54884	1.37	1.20E-08	K09822 uncharacterized protein | (GenBank) hypothetical protein	ND
SLUG_23700	CCB54895	-2.01	4.09E-06	no KO assigned | (GenBank) hypothetical protein	ND
SLUG_23710	CCB54896	-1.12	3.23E-03	no KO assigned | (GenBank) hypothetical protein	ND
SLUG_23740	CCB54899	-1.07	4.57E-04	K19285 FMN reductase (NADPH) [EC:1,5,1,38] | (GenBank) nitroreductase family protein	Metabolism
SLUG_23810	CCB54906	-2.02	3.10E-05	no KO assigned | (GenBank) putative membrane protein	ND
SLUG_23860	CCB54911	1.29	7.23E-03	no KO assigned | (GenBank) conserved membrane protein	ND
SLUG_23900	CCB54916	1.05	1.25E-02	K07273 lysozyme | (GenBank) glycosyl hydrolases family 25 protein	Signaling and cellular processes
SLUG_24060	CCB54932	1.00	3.98E-02	K02005 HlyD family secretion protein | (GenBank) hypothetical membrane protein	Signaling and cellular processes
SLUG_24210	CCB54947	1.44	8.55E-06	no KO assigned | (GenBank) putative membrane protein	ND
SLUG_24290	CCB54955	-2.06	2.07E-13	no KO assigned | (GenBank) putative short chain dehydrogenase	ND
SLUG_24300	CCB54956	-1.93	5.47E-12	no KO assigned | (GenBank) major facilitator superfamily protein	ND
SLUG_24310	CCB54957	-1.57	1.12E-07	no KO assigned | (GenBank) carbohydrate kinase family protein	ND
SLUG_24320	CCB54958	-1.25	4.32E-04	K00008 L-iditol 2-dehydrogenase [EC:1,1,1,14] | (GenBank) putative zinc-binding dehydrogenase	Metabolism
Legends :
Correlate with proteomic
1 motif promoteur AgrA
2 motifs promoteur AgrA

## Sheet: Classify_by_FC
ORF number	Gene product (protein name or NCBI-ProteinID)	log2FC	FDR (p-value)	Description (Kegg database)	Predicted fonction (Kegg database)
SLUG_14770	CCB53962	3.45	3.74E-05	K02036 phosphate transport system ATP-binding protein [EC:7,3,2,1] | (GenBank) ABC transporter ATP-binding protein	Transporter
SLUG_03660	CudA	3.15	1.25E-18	K00130 betaine-aldehyde dehydrogenase [EC:1,2,1,8] | (GenBank) cudA; putative betaine aldehyde dehydrogenase	Metabolism
SLUG_14780	CCB53963	3.14	6.77E-05	K02038 phosphate transport system permease protein | (GenBank) ABC transporter permease protein	Transporter
SLUG_03670	CudB	3.11	4.29E-12	K00108 choline dehydrogenase [EC:1,1,99,1] | (GenBank) cudB; putative choline dehydrogenase	Metabolism
SLUG_01200	SaeP	3.04	7.39E-03	no KO assigned | (GenBank) saeP; putative lipoprotein	ND
SLUG_14800	CCB53965	2.97	3.19E-04	K02040 phosphate transport system substrate-binding protein | (GenBank) phosphate-binding lipoprotein	Transporter
SLUG_14760	CCB53961	2.73	1.55E-03	K02039 phosphate transport system protein | (GenBank) putative phosphate transport system protein	Transporter
SLUG_21020	CCB54625	2.72	3.42E-11	K00882 1-phosphofructokinase [EC:2,7,1,56] | (GenBank) putative phosphofructokinase	Metabolism
SLUG_21030	CCB54626	2.56	1.33E-08	K03436 DeoR family transcriptional regulator, fructose operon transcriptional repressor | (GenBank) DeoR ramily regulatory protein	Regulator
SLUG_14790	CCB53964	2.53	6.52E-05	K02037 phosphate transport system permease protein | (GenBank) ABC transporter permease protein	Transporter
SLUG_04490	CidB	2.35	8.17E-07	no KO assigned | (GenBank) cidB; putative membrane protein	ND
SLUG_22480	Ald2	2.32	2.56E-07	K00259 alanine dehydrogenase [EC:1,4,1,1] | (GenBank) ald2; alanine dehydrogenase 2	Metabolism
SLUG_22490	TdcB	2.29	2.32E-11	K01754 threonine dehydratase [EC:4,3,1,19] | (GenBank) tdcB; putative threonine dehydratase	Metabolism
SLUG_01190	SaeQ	2.26	8.58E-03	K16937 thiosulfate dehydrogenase (quinone) large subunit [EC:1,8,5,2] | (GenBank) saeQ; putative membrane protein	Metabolism
SLUG_05460	CCB52993	2.16	5.02E-05	no KO assigned | (GenBank) hypothetical protein	ND
SLUG_05470	CCB52994	2.14	6.35E-05	no KO assigned | (GenBank) hypothetical protein	ND
SLUG_02050	CCB52619	2.11	2.94E-05	K01990 ABC-2 type transport system ATP-binding protein | (GenBank) ABC transporter ATP-binding protein	Transporter
SLUG_03720	CCB52796	2.06	5.22E-03	K01006 pyruvate, orthophosphate dikinase [EC:2,7,9,1] | (GenBank) pyruvate phosphate dikinase	Metabolism
SLUG_05480	CCB52995	1.97	7.82E-05	no KO assigned | (GenBank) putative membrane protein	ND
SLUG_20470	Slam	1.96	1.60E-17	K01447 N-acetylmuramoyl-L-alanine amidase [EC:3,5,1,28] | (GenBank) slam; putative extracellular amidase	Metabolism
SLUG_15820	CCB54073	1.94	1.50E-02	K01990 ABC-2 type transport system ATP-binding protein | (GenBank) ABC transporter ATP-binding protein	Transporter
SLUG_15850	GlnA	1.91	1.65E-10	K01915 glutamine synthetase [EC:6,3,1,2] | (GenBank) glnA; glutamine synthetase	Metabolism
SLUG_01770	CspC	1.86	8.99E-09	K03704 cold shock protein | (GenBank) cspC; putative cold shock protein	Genetic information processing
SLUG_10170	CCB53485	1.78	2.48E-06	K03320 ammonium transporter, Amt family | (GenBank) ammonium transporter family protein	Transporter
SLUG_05490	CCB52996	1.77	3.10E-06	no KO assigned | (GenBank) putative membrane protein	ND
SLUG_12040	CCB53683	1.77	7.74E-04	no KO assigned | (GenBank) haloacid dehalogenase-like hydrolase	ND
SLUG_04190	IsaA	1.74	1.22E-03	no KO assigned | (GenBank) isaA; immunodominant antigen A	Virulence
SLUG_12530	CCB53732	1.73	4.92E-09	K03978 GTP-binding protein | (GenBank) putative GTP-binding protein	Genetic information processing
SLUG_21010	FruA	1.73	6.10E-06	K02770 fructose PTS system EIIBC or EIIC component [EC:2,7,1,202] | (GenBank) fruA; PTS transport system, fructose-specific IIABC component	Transporter
SLUG_05510	CCB52998	1.72	2.02E-07	no KO assigned | (GenBank) conserved hypothetical protein	ND
SLUG_17730	CCB54272	1.72	1.25E-10	no KO assigned | (GenBank) conserved hypothetical protein	ND
SLUG_01180	SaeR	1.7	2.79E-02	K10682 two-component system, OmpR family, response regulator SaeR | (GenBank) saeR; response regulator protein	Regulator
SLUG_09840	CCB53451	1.69	4.12E-04	K05592 ATP-dependent RNA helicase DeaD [EC:3,6,4,13] | (GenBank) putative helicase	Genetic information processing
EBG00000260154	Transfer RNA-Met	1.66	9.75E-03	ID=gene:EBG00000260154;Name=transfer RNA-Met;biotype=tRNA;gene_id=EBG00000260154;logic_name=ena_rna	ND
EBG00001004487	tRNA	1.66	9.75E-03	ID=gene:EBG00001004487;Name=tRNA;biotype=tRNA;gene_id=EBG00001004487;logic_name=rfam_genes	ND
SLUG_05500	CCB52997	1.66	1.784E-07	no KO assigned | (GenBank) conserved hypothetical membrane protein	ND
SLUG_22660	CCB54790	1.65	2.53E-05	K00564 16S rRNA (guanine1207-N2)-methyltransferase [EC:2,1,1,172] | (GenBank) conserved hypothetical protein	Genetic information processing
SLUG_00630	CCB52462	1.63	7.17E-07	no KO assigned | (GenBank) putative non-ribosomal peptide synthetase	ND
SLUG_15860	GlnR	1.63	1.78E-06	K03713 MerR family transcriptional regulator, glutamine synthetase repressor | (GenBank) glnR; glutamine synthetase repressor	Regulator
EBG00001004411	Sau-13	1.62	4.84E-03	ID=gene:EBG00001004411;Name=sau-13;biotype=sRNA;gene_id=EBG00001004411;logic_name=rfam_genes	ND
SLUG_17770	PdhA	1.61	5.75E-09	K00161 pyruvate dehydrogenase E1 component alpha subunit [EC:1,2,4,1] | (GenBank) pdhA; putative pyruvate dehydrogenase E1 component,alpha subunit	Metabolism
SLUG_12030	CCB53682	1.6	1.84E-06	K02804 N-acetylglucosamine PTS system EIICBA or EIICB component [EC:2,7,1,193] | (GenBank) PTS system IIBC component	Transporter
SLUG_01930	CCB52603	1.56	1.47E-03	K01992 ABC-2 type transport system permease protein | (GenBank) putative membrane protein	Transporter
SLUG_19530	CCB54461	1.54	4.70E-07	no KO assigned | (GenBank) lipoprotein	ND
SLUG_02720	CCB52686	1.53	1.59E-08	K16328 pseudouridine kinase [EC:2,7,1,83] | (GenBank) PfkB family carbohydrate kinase	Metabolism
SLUG_01920	CCB52602	1.52	1.50E-04	K01992 ABC-2 type transport system permease protein | (GenBank) putative membrane protein	Transporter
SLUG_17760	PdhB	1.51	1.16E-08	K00162 pyruvate dehydrogenase E1 component beta subunit [EC:1,2,4,1] | (GenBank) pdhB; putative pyruvate dehydrogenase E1 component,beta subunit	Metabolism
SLUG_16170	CCB54108	1.48	2.51E-05	no KO assigned | (GenBank) putative protease	ND
SLUG_07310	CCB53183	1.47	3.56E-03	no KO assigned | (GenBank) putative exported protein	Transporter
SLUG_19561	CCB54475	1.47	5.81E-06	no KO assigned | (GenBank) conserved hypothetical protein	ND
SLUG_20270	Gap1	1.46	5.01E-06	K00134 glyceraldehyde 3-phosphate dehydrogenase [EC:1,2,1,12] | (GenBank) gap1; glyceraldehyde 3-phosphate dehydrogenase 1	Metabolism
SLUG_12020	CCB53681	1.45	6.23E-06	K00655 1-acyl-sn-glycerol-3-phosphate acyltransferase [EC:2,3,1,51] | (GenBank) putative acyltransferase	Metabolism
SLUG_24210	CCB54947	1.44	8.55E-06	no KO assigned | (GenBank) putative membrane protein	ND
SLUG_06190	CCB53068	1.41	2.08E-03	no KO assigned | (GenBank) putative membrane protein	ND
SLUG_07270	CCB53179	1.4	1.01E-06	no KO assigned | (GenBank) putative exported protein	Transporter
SLUG_07570	CCB53209	1.4	8.69E-04	no KO assigned | (GenBank) putative transporter protein	Transporter
SLUG_10140	CCB53482	1.4	4.79E-07	K01926 redox-sensing transcriptional repressor | (GenBank) conserved hypothetical protein	Regulator
SLUG_23140	CCB54839	1.38	6.01E-07	no KO assigned | (GenBank) veg; conserved hypothetical protein	ND
SLUG_16180	CCB54109	1.37	1.40E-02	no KO assigned | (GenBank) conserved hypothetical protein	ND
SLUG_23590	CCB54884	1.37	1.20E-08	K09822 uncharacterized protein | (GenBank) hypothetical protein	ND
SLUG_09500	CCB53416	1.36	1.26E-04	K02493 release factor glutamine methyltransferase [EC:2,1,1,297] | (GenBank) conserved hypothetical protein	Genetic information processing
SLUG_04620	CCB52901	1.34	1.89E-03	no KO assigned | (GenBank) conserved hypothetical protein	ND
SLUG_07580	CCB53210	1.34	3.56E-03	no KO assigned | (GenBank) MarR family regulatory protein	Regulator
EBG00000260178	Transfer RNA-Met	1.31	2.91E-03	ID=gene:EBG00000260178;Name=transfer RNA-Met;biotype=tRNA;gene_id=EBG00000260178;logic_name=ena_rna	ND
EBG00001004437	tRNA	1.31	2.91E-03	ID=gene:EBG00001004437;Name=tRNA;biotype=tRNA;gene_id=EBG00001004437;logic_name=rfam_genes	ND
SLUG_09460	Rho	1.31	6.52E-05	K03628 transcription termination factor Rho | (GenBank) rho; transcription termination factor	Regulator
SLUG_01600	GlcA	1.3	7.75E-06	K20118 glucose PTS system EIICBA or EIICB component [EC:2,7,1,199] | (GenBank) glcA; glucose-specific PTS transporter protein, IIABC component	Transporter
SLUG_15800	CCB54070	1.3	3.24E-03	K07778 two-component system, NarL family, sensor histidine kinase DesK [EC:2,7,13,3] | (GenBank) sensor kinase protein	Signaling and cellular processes
SLUG_17750	PdhC	1.3	1.71E-07	K00627 pyruvate dehydrogenase E2 component (dihydrolipoamide acetyltransferase) [EC:2,3,1,12] | (GenBank) pdhC; dihydrolipoamide acetyltransferase component of pyruvate dehydrogenase complex	Metabolism
SLUG_18420	PrfC	1.29	1.28E-04	K02837 peptide chain release factor 3 | (GenBank) prfC; peptide chain release factor 3	Genetic information processing
SLUG_23860	CCB54911	1.29	7.23E-03	no KO assigned | (GenBank) conserved membrane protein	ND
SLUG_17740	PdhD	1.28	1.95E-08	K00382 dihydrolipoamide dehydrogenase [EC:1,8,1,4] | (GenBank) pdhD; dihydrolipoamide dehydrogenase	Metabolism
SLUG_05520	CCB52999	1.27	1.86E-05	no KO assigned | (GenBank) conserved hypothetical membrane protein	ND
SLUG_05610	OxaA-a	1.27	1.06E-05	K03217 YidC/Oxa1 family membrane protein insertase | (GenBank) oxaA-a; membrane protein OxaA	Signaling and cellular processes
SLUG_05920	CCB53039	1.25	2.78E-06	no KO assigned | (GenBank) putative nitrite transporter	Transporter
SLUG_18030	CCB54303	1.25	7.43E-05	K23264 phosphoribosylformylglycinamidine synthase subunit PurS [EC:6,3,5,3] | (GenBank) conserved hypothetical protein	Metabolism
SLUG_06270	UreF	1.24	3.92E-04	K03188 urease accessory protein | (GenBank) ureF; urease accessory protein UreF	Genetic information processing
SLUG_12620	ValS	1.24	3.85E-05	K01873 valyl-tRNA synthetase [EC:6,1,1,9] | (GenBank) valS; valyl-tRNA synthetase	Genetic information processing
SLUG_18000	PurF	1.24	5.79E-04	K00764 amidophosphoribosyltransferase [EC:2,4,2,14] | (GenBank) purF; putative amidophosphoribosyltransferase precursor	Metabolism
SLUG_23030	CCB54828	1.24	4.77E-05	K02499 tetrapyrrole methylase family protein / MazG family protein | (GenBank) putative tetrapyrrole (corrin/porphyrin) methylases	Genetic information processing
SLUG_07060	CCB53158	1.23	1.13E-03	no KO assigned | (GenBank) hypothetical protein	ND
SLUG_00160	PurA	1.22	3.52E-05	K01939 adenylosuccinate synthase [EC:6,3,4,4] | (GenBank) purA; putative adenylosuccinate synthetase	Metabolism
SLUG_06490	CCB53101	1.22	5.66E-08	no KO assigned | (GenBank) conserved hypothetical protein	ND
SLUG_07660	CCB53218	1.22	1.94E-05	K06901 adenine/guanine/hypoxanthine permease | (GenBank) xanthine/uracil permeases family protein	Signaling and cellular processes
SLUG_12390	Gap2	1.22	3.37E-03	K00134 glyceraldehyde 3-phosphate dehydrogenase [EC:1,2,1,12] | (GenBank) gap2; glyceraldehyde 3-phosphate dehydrogenase 2	Metabolism
SLUG_12630	FolC	1.22	7.06E-07	K11754 dihydrofolate synthase / folylpolyglutamate synthase [EC:6,3,2,12 6,3,2,17] | (GenBank) folC; putative folylpolyglutamate synthase	Metabolism
SLUG_17030	PyrR	1.22	1.16E-03	K02825 pyrimidine operon attenuation protein / uracil phosphoribosyltransferase [EC:2,4,2,9] | (GenBank) pyrR; putative pyrimidine operon regulatory protein	Regulator
SLUG_19460	CCB54454	1.22	5.08E-03	no KO assigned | (GenBank) hypothetical membrane protein	ND
SLUG_02060	CCB52620	1.2	9.17E-07	K01992 ABC-2 type transport system permease protein | (GenBank) putative membrane protein	Transporter
SLUG_06500	CCB53102	1.2	1.71E-07	K07052 uncharacterized protein | (GenBank) CAAX amino terminal protease family protein	ND
EBG00000260170	23S rRNA	1.19	1.62E-02	ID=gene:EBG00000260170;Name=23S rRNA;biotype=rRNA;gene_id=EBG00000260170;logic_name=ena_rna	ND
EBG00001004474	LSU_rRNA_bacteria	1.19	1.62E-02	ID=gene:EBG00001004474;Name=LSU_rRNA_bacteria;biotype=rRNA;gene_id=EBG00001004474;logic_name=rfam_genes	ND
SLUG_01910	CCB52601	1.19	1.46E-04	K01990 ABC-2 type transport system ATP-binding protein | (GenBank) putative ABC transporter ATP-binding protein	Transporter
SLUG_03640	CudT	1.18	6.56E-05	K03451 betaine/carnitine transporter, BCCT family | (GenBank) cudT; choline transporter	Transporter
SLUG_15780	CCB54068	1.18	1.23E-04	no KO assigned | (GenBank) hypothetical uncharacterized protein	ND
SLUG_06840	CCB53136	1.17	6.29E-03	no KO assigned | (GenBank) putative exported protein	Transporter
SLUG_12980	AlaS	1.17	3.46E-05	K01872 alanyl-tRNA synthetase [EC:6,1,1,7] | (GenBank) alaS; putative alanyl-tRNA synthetase	Genetic information processing
SLUG_17650	CCB54263	1.17	8.91E-03	K03322 manganese transport protein | (GenBank) putative manganese transport protein	Transporter
SLUG_18020	PurQ	1.17	1.06E-05	K23265 phosphoribosylformylglycinamidine synthase subunit PurQ / glutaminase [EC:6,3,5,3 3,5,1,2] | (GenBank) purQ; putative phosphoribosylformylglycinamidine synthase I	Metabolism
SLUG_17990	PurM	1.16	3.33E-03	K01933 phosphoribosylformylglycinamidine cyclo-ligase [EC:6,3,3,1] | (GenBank) purM; putative phosphoribosylformylglycinamidine cyclo-ligase	Metabolism
SLUG_03420	CCB52759	1.15	9.43E-07	no KO assigned | (GenBank) uncharacterized membrane protein	ND
SLUG_06850	CCB53137	1.15	1.29E-03	no KO assigned | (GenBank) putative transport protein	Transporter
SLUG_18010	PurL	1.15	3.14E-05	K23269 phosphoribosylformylglycinamidine synthase subunit PurL [EC:6,3,5,3] | (GenBank) purL; putative phosphoribosylformylglycinamidine synthase II	Metabolism
SLUG_18040	PurC	1.15	7.01E-06	K01923 phosphoribosylaminoimidazole-succinocarboxamide synthase [EC:6,3,2,6] | (GenBank) purC; putative phosphoribosylaminoimidazole-succinocarboxamide synthase	Metabolism
SLUG_19340	CCB54442	1.15	3.98E-02	no KO assigned | (GenBank) putative membrane protein	ND
SLUG_15980	MutL	1.14	8.00E-04	K03572 DNA mismatch repair protein MutL | (GenBank) mutL; DNA mismatch repair protein MutL	Genetic information processing
SLUG_09310	CCB53396	1.13	2.42E-03	K04759 ferrous iron transport protein B | (GenBank) putative ferrous iron transport protein B	Iron metabolism
SLUG_06250	UreD	1.12	3.61E-04	K03190 urease accessory protein | (GenBank) ureD; urease accessory protein UreD	Genetic information processing
SLUG_06280	UreE	1.12	6.25E-04	K03187 urease accessory protein | (GenBank) ureE; urease accessory protein UreE	Genetic information processing
SLUG_09490	PrfA	1.12	1.34E-03	K02835 peptide chain release factor 1 | (GenBank) prfA; peptide chain release factor 1	Genetic information processing
SLUG_09520	CCB53418	1.12	1.28E-04	K01104 protein-tyrosine phosphatase [EC:3,1,3,48] | (GenBank) putative low molecular weight protein-tyrosine-phosphatase	Signal transduction
SLUG_13880	CCB53870	1.12	1.12E-02	K03601 exodeoxyribonuclease VII large subunit [EC:3,1,11,6] | (GenBank) putative exodeoxyribonuclease VII large subunit	Genetic information processing
SLUG_18430	CCB54345	1.12	1.68E-04	no KO assigned | (GenBank) hypothetical protein	ND
SLUG_22400	SlsG	1.12	4.23E-05	K20276 large repetitive protein | (GenBank) SlsG; putative LPXTG cell wall-anchored protein	Signaling and cellular processes
SLUG_10260	CCB53496	1.11	1.15E-05	K07078 uncharacterized protein | (GenBank) conserved hypothetical protein	ND
SLUG_17070	IleS	1.11	3.22E-06	K01870 isoleucyl-tRNA synthetase [EC:6,1,1,5] | (GenBank) ileS; isoleucyl-tRNA synthetase	Genetic information processing
SLUG_13040	CCB53785	1.1	1.99E-03	K08303 putative protease [EC:3,4,-,-] | (GenBank) putative peptidase	Metabolism
SLUG_15430	CCB54030	1.1	1.05E-02	K03310 alanine or glycine:cation symporter, AGCS family | (GenBank) sodium:alanine symporter family protein	Transporter
SLUG_15970	GlpP	1.1	1.56E-03	K02443 glycerol uptake operon antiterminator | (GenBank) glpP; putative glycerol uptake operon antiterminator regulatory protein	Regulator
SLUG_20010	CCB54520	1.1	3.44E-03	no KO assigned | (GenBank) conserved hypothetical protein	ND
SLUG_03430	CCB52760	1.08	8.38E-05	no KO assigned | (GenBank) uncharacterized membrane protein	ND
SLUG_15760	NucI	1.08	1.74E-04	K01174 micrococcal nuclease [EC:3,1,31,1] | (GenBank) nucI; thermonuclease NucI	Metabolism
SLUG_15990	MutS	1.08	1.43E-05	K03555 DNA mismatch repair protein MutS | (GenBank) mutS; DNA mismatch repair protein MutS	Genetic information processing
SLUG_20250	TpiA	1.08	9.76E-05	K01803 triosephosphate isomerase (TIM) [EC:5,3,1,1] | (GenBank) tpiA; triosephosphate isomerase	Metabolism
SLUG_20260	Pgk	1.08	2.25E-04	K00927 phosphoglycerate kinase [EC:2,7,2,3] | (GenBank) pgk; phosphoglycerate kinase	Signaling and cellular processes
SLUG_09510	CCB53417	1.07	6.86E-04	K07566 L-threonylcarbamoyladenylate synthase [EC:2,7,7,87] | (GenBank) conserved hypothetical protein	Genetic information processing
SLUG_20440	CCB54565	1.07	1.79E-03	no KO assigned | (GenBank) putative exported protein	Transporter
SLUG_09480	CCB53414	1.05	3.69E-03	K00857 thymidine kinase [EC:2,7,1,21] | (GenBank) putative thymidine kinase	Metabolism
SLUG_13280	CCB53810	1.05	5.49E-04	no KO assigned | (GenBank) putative oxygen-independent coproporphyrinogen III oxidase	Metabolism
SLUG_16160	CCB54107	1.05	3.84E-04	K00059 3-oxoacyl-[acyl-carrier protein] reductase [EC:1,1,1,100] | (GenBank) putative short chain dehydrogenase	Metabolism
SLUG_23900	CCB54916	1.05	1.25E-02	K07273 lysozyme | (GenBank) glycosyl hydrolases family 25 protein	Signaling and cellular processes
SLUG_06260	UreG	1.04	7.53E-04	K03189 urease accessory protein | (GenBank) ureG; urease accessory protein UreG	Genetic information processing
SLUG_11260	CCB53600	1.04	5.25E-05	K22213 6-methylsalicylate decarboxylase [EC:4,1,1,52] | (GenBank) putative amidohydrolase 2 family protein	Metabolism
SLUG_15610	CCB54050	1.04	1.22E-04	no KO assigned | (GenBank) hypothetical protein	ND
SLUG_01710	ArsR2	1.03	1.08E-03	K03892 ArsR family transcriptional regulator, arsenate/arsenite/antimonite-responsive transcriptional repressor | (GenBank) arsR2; arsenical resistance operon repressor 2	Regulator
SLUG_22680	RplJ	1.03	3.64E-03	K02864 large subunit ribosomal protein L10 | (GenBank) rplJ; 50S ribosomal protein L10	Genetic information processing
EBG00001004466	5_ureB_sRNA	1.01	1.37E-02	ID=gene:EBG00001004466;Name=5_ureB_sRNA;biotype=sRNA;gene_id=EBG00001004466;logic_name=rfam_genes	ND
SLUG_14350	CCB53919	1.01	6.43E-03	K00805 heptaprenyl diphosphate synthase [EC:2,5,1,30] | (GenBank) putative heptaprenyl diphosphate synthase component II	Metabolism
SLUG_16850	CCB54176	1.01	1.17E-03	K06941 23S rRNA (adenine2503-C2)-methyltransferase [EC:2,1,1,192] | (GenBank) conserved hypothetical protein	Genetic information processing
SLUG_21230	CCB54647	1.01	2.86E-03	no KO assigned | (GenBank) putative membrane protein	ND
EBG00000260166	Transfer RNA-Leu	1.00	1.41E-02	ID=gene:EBG00000260166;Name=transfer RNA-Leu;biotype=tRNA;gene_id=EBG00000260166;logic_name=ena_rna	ND
EBG00001004432	tRNA	1.00	1.41E-02	ID=gene:EBG00001004432;Name=tRNA;biotype=tRNA;gene_id=EBG00001004432;logic_name=rfam_genes	ND
SLUG_12480	RplT	1.00	3.64E-03	K02887 large subunit ribosomal protein L20 | (GenBank) rplT; 50S ribosomal protein L20	Genetic information processing
SLUG_13860	CCB53868	1.00	2.27E-03	no KO assigned | (GenBank) conserved hypothetical protein	ND
SLUG_14980	CCB53984	1.00	9.24E-05	K03311 branched-chain amino acid:cation transporter, LIVCS family | (GenBank) putative branched-chain amino acid transporter protein	Transporter
SLUG_15440	GrlA	1.00	1.18E-02	K02621 topoisomerase IV subunit A [EC:5,6,2,2] | (GenBank) grlA; topoisomerase IV subunit A	Genetic information processing
SLUG_15580	CCB54047	1.00	4.61E-02	no KO assigned | (GenBank) putative membrane protein	ND
SLUG_19520	CCB54460	1.00	5.22E-03	no KO assigned | (GenBank) putative membrane protein	ND
SLUG_24060	CCB54932	1.00	3.98E-02	K02005 HlyD family secretion protein | (GenBank) hypothetical membrane protein	Signaling and cellular processes
SLUG_06720	Mqo1	-1.00	1.84E-03	K00116 malate dehydrogenase (quinone) [EC:1,1,5,4] | (GenBank) mqo1; putative malate:quinone oxidoreductase 1	Metabolism
SLUG_08650	CCB53322	-1.00	1.83E-03	no KO assigned | (GenBank) hypothetical phage protein	ND
SLUG_16530	CCB54144	-1.00	3.77E-03	K01903 succinyl-CoA synthetase beta subunit [EC:6,2,1,5] | (GenBank) putative CoA synthetase protein	Metabolism
SLUG_22270	CCB54752	-1.00	3.14E-02	no KO assigned | (GenBank) FAD binding superfamily protein	ND
SLUG_08350	CCB53289	-1.01	9.01E-06	no KO assigned | (GenBank) hypothetical phage protein	ND
SLUG_20150	CCB54534	-1.01	2.21E-05	no KO assigned | (GenBank) conserved hypothetical protein	ND
SLUG_22030	CCB54728	-1.01	8.75E-05	no KO assigned | (GenBank) conserved hypothetical protein	ND
SLUG_22110	MvaK1	-1.01	5.00E-03	K00869 mevalonate kinase [EC:2,7,1,36] | (GenBank) mvaK1; mevalonate kinase	Metabolism
SLUG_02230	CCB52637	-1.02	1.50E-02	K17363 urocanate reductase [EC:1,3,99,33] | (GenBank) NADH oxidase family protein	Metabolism
SLUG_02430	CCB52657	-1.02	2.92E-05	no KO assigned | (GenBank) hypothetical DNA binding protein	ND
SLUG_10230	AgrD	-1.03	1.99E-05	K07800 AgrD protein | (GenBank) agrD; autoinducer peptide precursor	Signaling and cellular processes
SLUG_19800	CCB54499	-1.03	5.18E-03	K08974 putative membrane protein | (GenBank) putative membrane protein	ND
SLUG_21770	CCB54702	-1.03	1.72E-02	K05565 multicomponent Na+:H+ antiporter subunit A | (GenBank) putative NADH-Ubiquinone/plastoquinone (complex I) oxidoreductase protein	Transporter
SLUG_23370	CCB54862	-1.03	2.35E-03	K02819 trehalose PTS system EIIBC or EIIBCA component [EC:2,7,1,201] | (GenBank) sugar-specific PTS transport system, IIBC component	Transporter
SLUG_11290	CCB53603	-1.04	5.17E-03	no KO assigned | (GenBank) hypothetical protein	ND
SLUG_11300	CCB53604	-1.04	1.85E-03	no KO assigned | (GenBank) putative exported protein	Transporter
SLUG_13760	CCB53858	-1.04	9.79E-06	K00282 glycine dehydrogenase subunit 1 [EC:1,4,4,2] | (GenBank) putative glycine cleavage system P-protein	Metabolism
SLUG_21320	CCB54656	-1.04	3.06E-04	K06890 uncharacterized protein | (GenBank) putative membrane protein	ND
SLUG_22100	MvaD	-1.04	6.77E-03	K01597 diphosphomevalonate decarboxylase [EC:4,1,1,33] | (GenBank) mvaD; mevalonate diphosphate decarboxylase	Metabolism
SLUG_00960	IsdE	-1.05	4.34E-02	K02016 iron complex transport system substrate-binding protein | (GenBank) isdE; putative transport system extracellular binding lipoprotein	Iron metabolism
SLUG_08140	CCB53268	-1.05	3.59E-05	no KO assigned | (GenBank) Thioesterase family protein	ND
SLUG_03950	CCB52823	-1.07	1.10E-02	K01652 acetolactate synthase I/II/III large subunit [EC:2,2,1,6] | (GenBank) putative acetolactate synthase	Metabolism
SLUG_23740	CCB54899	-1.07	4.57E-04	K19285 FMN reductase (NADPH) [EC:1,5,1,38] | (GenBank) nitroreductase family protein	Metabolism
SLUG_02440	OxaA	-1.08	4.58E-05	K03217 YidC/Oxa1 family membrane protein insertase | (GenBank) oxaA; membrane protein OxaA	Genetic information processing
SLUG_02810	CCB52695	-1.08	4.01E-04	no KO assigned | (GenBank) putative choloylglycine hydrolase	ND
SLUG_21730	CCB54697	-1.08	2.88E-02	K05570 multicomponent Na+:H+ antiporter subunit F | (GenBank) putative membrane protein	Transporter
SLUG_02090	CCB52623	-1.09	6.56E-05	no KO assigned | (GenBank) putative membrane protein	ND
SLUG_02880	CCB52702	-1.09	1.16E-04	no KO assigned | (GenBank) glyoxalase family protein	ND
SLUG_05120	CCB52957	-1.09	6.77E-05	K00382 dihydrolipoamide dehydrogenase [EC:1,8,1,4] | (GenBank) putative pyridine nucleotide-disulphide oxidoreductase	Metabolism
SLUG_13580	SodA	-1.09	1.10E-05	K04564 superoxide dismutase, Fe-Mn family [EC:1,15,1,1] | (GenBank) sodA; superoxide dismutase	Oxidative stress
SLUG_08120	CCB53266	-1.1	2.92E-05	no KO assigned | (GenBank) non-ribosomal peptide synthetase	Virulence
SLUG_00890	IsdB	-1.11	2.10E-02	no KO assigned | (GenBank) IsdB; IsdB-like LPXTG cell wall-anchored NEAT domain protein	Iron metabolism
SLUG_02630	CCB52677	-1.11	2.34E-04	no KO assigned | (GenBank) hypothetical protein	ND
SLUG_03900	CCB52818	-1.11	3.40E-04	K22708 poly(ribitol-phosphate) beta-N-acetylglucosaminyltransferase [EC:2,4,1,355] | (GenBank) putative glycosyltransferase	Metabolism
SLUG_03680	CCB52791	-1.12	3.34E-04	no KO assigned | (GenBank) putative peptidase	ND
SLUG_09800	CCB53447	-1.12	4.72E-03	no KO assigned | (GenBank) hypothetical protein	ND
SLUG_23710	CCB54896	-1.12	3.23E-03	no KO assigned | (GenBank) hypothetical protein	ND
SLUG_06630	CCB53115	-1.14	1.41E-02	K16301 deferrochelatase/peroxidase EfeB [EC:1,11,1,-] | (GenBank) putative Sec-independent exported protein	Iron metabolism
SLUG_00100	CCB52403	-1.15	6.85E-07	no KO assigned | (GenBank) putative membrane protein	ND
SLUG_01300	CCB52536	-1.16	6.52E-05	K19333 IclR family transcriptional regulator, KDG regulon repressor | (GenBank) IclR family transcriptional regulator	Regulator
SLUG_11950	CCB53674	-1.18	1.54E-02	K04768 acetoin utilization protein AcuC | (GenBank) histone deacetylase family protein	Metabolism
SLUG_18960	CCB54401	-1.18	5.38E-07	no KO assigned | (GenBank) NADH:flavin oxidoreductase / NADH oxidase family protein	ND
SLUG_20580	CCB54580	-1.18	1.54E-05	K00865 glycerate 2-kinase [EC:2,7,1,165] | (GenBank) putative glycerate kinase	Metabolism
SLUG_05010	CCB52946	-1.19	1.65E-03	K07816 putative GTP pyrophosphokinase [EC:2,7,6,5] | (GenBank) conserved hypothetical protein	Metabolism
SLUG_21760	CCB54701	-1.19	1.90E-03	K05566 multicomponent Na+:H+ antiporter subunit B | (GenBank) putative membrane protein	Transporter
SLUG_22090	MvaK2	-1.19	3.22E-03	K00938 phosphomevalonate kinase [EC:2,7,4,2] | (GenBank) mvaK2; phosphomevalonate kinase	Metabolism
SLUG_02900	CCB52704	-1.2	8.99E-08	K00852 ribokinase [EC:2,7,1,15] | (GenBank) putative ribokinase	Metabolism
SLUG_08110	CCB53265	-1.21	2.58E-06	no KO assigned | (GenBank) hypothetical protein	ND
SLUG_11640	CCB53640	-1.21	2.24E-02	K00318 proline dehydrogenase [EC:1,5,5,2] | (GenBank) proline dehydrogenase	Metabolism
SLUG_14870	DapD	-1.21	2.26E-03	K05822 tetrahydrodipicolinate N-acetyltransferase [EC:2,3,1,89] | (GenBank) dapD; putative tetrahydrodipicolinate acetyltransferase	Metabolism
SLUG_19440	CCB54452	-1.21	4.93E-03	K00459 nitronate monooxygenase [EC:1,13,12,16] | (GenBank) putative dioxygenase	Metabolism
SLUG_00510	CCB52447	-1.22	3.72E-03	K15342 CRISP-associated protein Cas1 | (GenBank) CRISPR associated protein Cas1	Signaling and cellular processes
SLUG_01330	CCB52539	-1.22	1.49E-07	K01684 galactonate dehydratase [EC:4,2,1,6] | (GenBank) mandelate racemase family protein	Metabolism
SLUG_04030	CCB52831	-1.22	1.19E-04	no KO assigned | (GenBank) putative hydrolase	ND
SLUG_18820	CCB54386	-1.22	1.32E-04	K08255 CoA-disulfide reductase [EC:1,8,1,14] | (GenBank) coenzyme A disulfide reductase	Metabolism
SLUG_20160	CCB54536	-1.22	5.10E-07	K15974 MarR family transcriptional regulator, negative regulator of the multidrug operon emrRAB | (GenBank) MarR family transcriptional regulator	Regulator
SLUG_22390	CCB54764	-1.22	6.46E-06	no KO assigned | (GenBank) conserved hypothetical membrane protein	ND
SLUG_19450	CCB54453	-1.23	4.25E-03	no KO assigned | (GenBank) putative membrane protein	ND
SLUG_21710	CCB54695	-1.23	1.72E-05	K24163 monovalent cation/hydrogen antiporter | (GenBank) sodium/hydrogen exchanger family protein	Transporter
SLUG_02890	CCB52703	-1.24	1.40E-07	no KO assigned | (GenBank) conserved hypothetical protein	ND
SLUG_01320	CCB52538	-1.25	5.37E-05	K01625 2-dehydro-3-deoxyphosphogluconate aldolase / (4S)-4-hydroxy-2-oxoglutarate aldolase [EC:4,1,2,14 4,1,3,42] | (GenBank) KDPG and KHG aldolase family protein	Metabolism
SLUG_24320	CCB54958	-1.25	4.32E-04	K00008 L-iditol 2-dehydrogenase [EC:1,1,1,14] | (GenBank) putative zinc-binding dehydrogenase	Metabolism
SLUG_15950	GlpK	-1.27	2.26E-02	K00864 glycerol kinase [EC:2,7,1,30] | (GenBank) glpK; glycerol kinase	Signaling and cellular processes
SLUG_04800	CCB52919	-1.28	1.80E-03	no KO assigned | (GenBank) hypothetical protein	ND
SLUG_09240	CCB53387	-1.28	7.17E-04	no KO assigned | (GenBank) conserved hypothetical protein	ND
SLUG_10440	CCB53515	-1.3	1.47E-03	no KO assigned | (GenBank) putative exported protein	Transporter
SLUG_11690	CCB53645	-1.3	1.73E-03	no KO assigned | (GenBank) putative membrane protein	ND
SLUG_09380	CCB53403	-1.31	4.45E-04	no KO assigned | (GenBank) putative acetyltransferase	ND
SLUG_02220	CCB52636	-1.32	6.31E-04	K08170 MFS transporter, DHA2 family, multidrug resistance protein | (GenBank) major facilitator superfamily protein	Transporter
SLUG_03860	CCB52814	-1.32	2.52E-03	no KO assigned | (GenBank) putative membrane protein	ND
SLUG_21110	CCB54634	-1.32	2.92E-05	K00024 malate dehydrogenase [EC:1,1,1,37] | (GenBank) lactate/malate dehydrogenase family protein	Metabolism
SLUG_23120	PurR	-1.32	8.38E-05	K09685 purine operon repressor | (GenBank) purR; putative pur operon repressor	Regulator
SLUG_04300	CCB52859	-1.33	1.20E-03	K00294 1-pyrroline-5-carboxylate dehydrogenase [EC:1,2,1,88] | (GenBank) aldehyde dehydrogenase family protein	Metabolism
SLUG_06600	CCB53112	-1.33	1.67E-03	no KO assigned | (GenBank) conserved membrane protein	ND
SLUG_05070	GtaB	-1.34	9.12E-09	K00963 UTP--glucose-1-phosphate uridylyltransferase [EC:2,7,7,9] | (GenBank) gtaB; UTP--glucose-1-phosphate uridylyltransferase	Metabolism
SLUG_14850	DapA	-1.35	3.30E-02	K01714 4-hydroxy-tetrahydrodipicolinate synthase [EC:4,3,3,7] | (GenBank) dapA; dihydrodipicolinate synthase	Metabolism
SLUG_21720	CCB54696	-1.35	2.09E-03	K05571 multicomponent Na+:H+ antiporter subunit G | (GenBank) Na+/H+ antiporter subunit	Transporter
SLUG_00570	CCB52454	-1.36	1.71E-04	K19140 CRISPR-associated protein Csm5 | (GenBank) CRISPR associated RAMP family protein	Signaling and cellular processes
SLUG_00520	CCB52448	-1.37	3.21E-05	K09951 CRISPR-associated protein Cas2 | (GenBank) CRISPR associated protein Cas2	Signaling and cellular processes
SLUG_11130	CCB53586	-1.38	3.33E-03	no KO assigned | (GenBank) putative membrane protein	ND
SLUG_21750	CCB54700	-1.38	4.36E-04	K05567 multicomponent Na+:H+ antiporter subunit C | (GenBank) putative membrane protein	Transporter
SLUG_23260	Tmk	-1.38	5.76E-05	K00943 dTMP kinase [EC:2,7,4,9] | (GenBank) tmk; putative thymidylate kinase	Metabolism
SLUG_15640	RpmG2	-1.39	3.27E-06	K02913 large subunit ribosomal protein L33 | (GenBank) rpmG2; 50S ribosomal protein L33 type 2	Genetic information processing
SLUG_18180	CCB54319	-1.39	3.52E-05	no KO assigned | (GenBank) acetyltransferase (GNAT) family protein	ND
SLUG_11890	CCB53667	-1.4	1.82E-03	no KO assigned | (GenBank) putative exported protein	Transporter
SLUG_01310	CCB52537	-1.41	2.82E-05	K00874 2-dehydro-3-deoxygluconokinase [EC:2,7,1,45] | (GenBank) PfkB family protein	Metabolism
SLUG_21120	CCB54635	-1.41	1.35E-04	no KO assigned | (GenBank) putative membrane protein	ND
SLUG_10850	CCB53557	-1.42	1.22E-04	K07058 membrane protein | (GenBank) putative membrane protein	ND
SLUG_21060	CCB54629	-1.42	5.97E-05	no KO assigned | (GenBank) hypothetical protein	ND
SLUG_21745	CCB54699	-1.43	9.75E-04	K05568 multicomponent Na+:H+ antiporter subunit D | (GenBank) NADH-Ubiquinone/plastoquinone (complex I) oxidoreductase protein	Transporter
SLUG_20840	CCB54606	-1.44	4.39E-03	K05847 osmoprotectant transport system ATP-binding protein [EC:7,6,2,9] | (GenBank) ABC transporter ATP-binding protein	Osmotic stress
SLUG_21100	CCB54633	-1.44	9.08E-07	no KO assigned | (GenBank) putative sodium:sulfate symporter protein	Transporter
SLUG_11970	AcsA	-1.45	8.81E-03	K01895 acetyl-CoA synthetase [EC:6,2,1,1] | (GenBank) acsA; acetyl-coenzyme A synthetase	Metabolism
SLUG_18790	ClpB	-1.45	6.33E-03	K03695 ATP-dependent Clp protease ATP-binding subunit ClpB | (GenBank) clpB; putative ATPase subunit of an ATP-dependent protease	Genetic information processing
SLUG_00350	CCB52428	-1.46	1.21E-07	no KO assigned | (GenBank) conserved hypothetical protein	ND
SLUG_05110	CCB52956	-1.48	1.73E-06	K00712 poly(glycerol-phosphate) alpha-glucosyltransferase [EC:2,4,1,52] | (GenBank) putative glycosyltransferase	Metabolism
SLUG_14860	DapB	-1.48	1.60E-02	K00215 4-hydroxy-tetrahydrodipicolinate reductase [EC:1,17,1,8] | (GenBank) dapB; dihydrodipicolinate reductase	Metabolism
SLUG_11760	CCB53654	-1.49	1.32E-04	no KO assigned | (GenBank) putative exported protein	Transporter
SLUG_04500	CidC	-1.52	9.01E-03	K00158 pyruvate oxidase [EC:1,2,3,3] | (GenBank) cidC; thiamine pyrophosphate enzyme	Metabolism
SLUG_23360	CCB54861	-1.52	2.50E-05	K01226 trehalose-6-phosphate hydrolase [EC:3,2,1,93] | (GenBank) putative glycosyl hydrolase	Metabolism
SLUG_00530	CCB52449	-1.55	1.49E-07	K07016 CRISPR-associated protein Csm1 | (GenBank) CRISPR associated HD domain protein	Signaling and cellular processes
SLUG_20830	CCB54605	-1.55	1.43E-04	K05845 osmoprotectant transport system substrate-binding protein K05846 osmoprotectant transport system permease protein | (GenBank) ABC transporter permease protein	Osmotic stress
SLUG_02410	CCB52655	-1.56	1.06E-07	no KO assigned | (GenBank) hypothetical membrane protein	ND
SLUG_09360	CCB53401	-1.56	8.65E-09	no KO assigned | (GenBank) hypothetical protein	ND
SLUG_24310	CCB54957	-1.57	1.12E-07	no KO assigned | (GenBank) carbohydrate kinase family protein	ND
SLUG_11140	CCB53587	-1.58	1.07E-03	no KO assigned | (GenBank) putative uncharcterised protein	ND
SLUG_21080	CCB54631	-1.58	3.12E-07	no KO assigned | (GenBank) putative membrane protein	ND
SLUG_21090	CCB54632	-1.58	1.77E-07	K01669 deoxyribodipyrimidine photo-lyase [EC:4,1,99,3] | (GenBank) putative DNA photolyase	Genetic information processing
SLUG_05150	CCB52960	-1.59	8.24E-08	no KO assigned | (GenBank) putative short chain dehydrogenase	ND
SLUG_10630	CCB53534	-1.59	6.25E-03	no KO assigned | (GenBank) glyoxalase family protein	ND
SLUG_17890	CCB54289	-1.59	7.00E-07	no KO assigned | (GenBank) hypothetical protein	ND
SLUG_10860	CCB53559	-1.6	1.46E-04	no KO assigned | (GenBank) putative exported protein	Transporter
SLUG_20590	CCB54581	-1.6	1.61E-04	no KO assigned | (GenBank) conserved hypothetical protein	ND
SLUG_21740	CCB54698	-1.6	2.14E-04	K05569 multicomponent Na+:H+ antiporter subunit E | (GenBank) putative membrane protein	Transporter
SLUG_22210	CCB54746	-1.6	1.34E-04	no KO assigned | (GenBank) putative amino acid permease	ND
SLUG_06470	CCB53099	-1.63	1.05E-02	no KO assigned | (GenBank) putative acetyltransferase	ND
SLUG_00560	CCB52452	-1.64	1.26E-07	K19139 CRISPR-associated protein Csm4 | (GenBank) CRISPR associated RAMP family protein	Signaling and cellular processes
SLUG_16510	LytN	-1.64	1.24E-09	no KO assigned | (GenBank) lytN; putative cell wall hydrolase	ND
SLUG_04210	CCB52849	-1.65	1.32E-04	no KO assigned | (GenBank) hypothetical protein	ND
SLUG_04740	Ddh	-1.65	1.03E-09	K03778 D-lactate dehydrogenase [EC:1,1,1,28] | (GenBank) ddh; D-specific D-2-hydroxyacid dehydrogenase	Metabolism
SLUG_03940	CCB52822	-1.67	6.16E-07	no KO assigned | (GenBank) LysR family transcriptional regulator	Regulator
SLUG_00590	CCB52456	-1.68	1.22E-11	no KO assigned | (GenBank) CRISPR associated protein	Signaling and cellular processes
SLUG_06460	CCB53098	-1.68	2.64E-02	no KO assigned | (GenBank) transcriptional regulator LysR family	Regulator
SLUG_21180	CCB54642	-1.69	4.18E-03	K09768 uncharacterized protein | (GenBank) conserved hypothetical protein	ND
SLUG_02150	CCB52629	-1.7	8.97E-08	K00059 3-oxoacyl-[acyl-carrier protein] reductase [EC:1,1,1,100] | (GenBank) short chain dehydrogenase	Metabolism
SLUG_04020	CCB52830	-1.7	4.01E-06	no KO assigned | (GenBank) conserved hypothetical protein	ND
SLUG_10210	AgrA	-1.7	1.55E-08	K07707 two-component system, LytTR family, response regulator AgrA | (GenBank) agrA; autoinducer sensor protein response regulator protein	Regulator
SLUG_00340	CCB52427	-1.71	6.61E-10	K06889 uncharacterized protein | (GenBank) conserved hypothetical protein	ND
SLUG_21070	NorA	-1.71	2.55E-10	K19576 MFS transporter, DHA1 family, quinolone resistance protein | (GenBank) norA; fluoroquinolone resistance protein	Transporter
SLUG_21170	CCB54641	-1.71	1.60E-02	no KO assigned | (GenBank) putative exported protein	ND
SLUG_02820	CCB52696	-1.73	1.12E-03	K02538 activator of the mannose operon, transcriptional antiterminator | (GenBank) putative PTS multidomain regulator	Regulator
SLUG_04160	CCB52844	-1.73	1.02E-05	K07035 uncharacterized protein | (GenBank) putative membrane protein	ND
SLUG_04350	CCB52867	-1.73	1.56E-08	K00567 methylated-DNA-[protein]-cysteine S-methyltransferase [EC:2,1,1,63] | (GenBank) putative 6-O-methylguanine DNA methyltransferase	Genetic information processing
SLUG_05420	OpuCA	-1.73	1.01E-03	K05847 osmoprotectant transport system ATP-binding protein [EC:7,6,2,9] | (GenBank) opuCA; putative glycine betaine/carnitine/choline transport ATP-binding protein	Osmotic stress
SLUG_07360	ClpL	-1.73	5.77E-05	K04086 ATP-dependent Clp protease ATP-binding subunit ClpL | (GenBank) clpL; putative ATP-dependent protease ATP-binding subunit ClpL	Genetic information processing
SLUG_23350	CCB54860	-1.73	1.00E-07	K03486 GntR family transcriptional regulator, trehalose operon transcriptional repressor | (GenBank) GntR family regulatory protein	Regulator
SLUG_04780	CCB52917	-1.77	2.22E-13	K07104 catechol 2,3-dioxygenase [EC:1,13,11,2] | (GenBank) glyoxalase/bleomycin resistance protein/dioxygenase superfamily protein	Metabolism
SLUG_08940	CCB53355	-1.78	3.56E-03	no KO assigned | (GenBank) putative membrane protein	ND
SLUG_15940	GlpD	-1.78	1.54E-13	K00111 glycerol-3-phosphate dehydrogenase [EC:1,1,5,3] | (GenBank) glpD; aerobic glycerol-3-phosphate dehydrogenase	Metabolism
SLUG_21190	CCB54643	-1.79	1.40E-03	no KO assigned | (GenBank) conserved hypothetical protein	ND
SLUG_21840	CCB54709	-1.8	1.15E-04	K01175 esterase [EC:3,1,-,-] | (GenBank) putative esterase	Metabolism
SLUG_20020	CCB54521	-1.81	6.47E-04	no KO assigned | (GenBank) hypothetical protein	ND
SLUG_11810	CCB53659	-1.82	2.35E-03	no KO assigned | (GenBank) metallo-beta-lactamase superfamily protein	ND
SLUG_20030	CCB54522	-1.83	3.63E-04	no KO assigned | (GenBank) hypothetical protein	ND
SLUG_14560	CCB53941	-1.84	6.47E-06	no KO assigned | (GenBank) conserved hypothetical protein	ND
SLUG_22040	CCB54729	-1.84	8.38E-05	K06607 myo-inositol catabolism protein IolS [EC:1,1,1,-] | (GenBank) aldo/keto reductase family protein	Metabolism
SLUG_02370	CCB52651	-1.86	8.74E-06	K02770 fructose PTS system EIIBC or EIIC component [EC:2,7,1,202] | (GenBank) putative PTS transport system, IIABC component	Transporter
SLUG_04770	CCB52916	-1.86	1.48E-10	K00128 aldehyde dehydrogenase (NAD+) [EC:1,2,1,3] | (GenBank) putative aldehyde dehydrogenase	Metabolism
SLUG_06120	CCB53059	-1.86	1.30E-04	no KO assigned | (GenBank) conserved hypothetical protein	ND
SLUG_00550	CCB52451	-1.87	1.51E-09	K09002 CRISPR-associated protein Csm3 | (GenBank) CRISPR associated RAMP family protein	Signaling and cellular processes
SLUG_10870	CCB53560	-1.87	5.48E-04	K01104 protein-tyrosine phosphatase [EC:3,1,3,48] | (GenBank) low molecular weight phosphotyrosine protein phosphatase	Signal transduction
SLUG_05430	OpuCB	-1.88	6.78E-05	K05846 osmoprotectant transport system permease protein | (GenBank) opuCB; putative glycine betaine/carnitine/choline transport system permease protein	Osmotic stress
SLUG_05440	OpuCC	-1.9	1.22E-05	K05845 osmoprotectant transport system substrate-binding protein | (GenBank) opuCC; putative glycinebetaine/carnitine/choline-binding lipoprotein precursor	Osmotic stress
SLUG_05450	OpuCD	-1.9	2.60E-07	K05846 osmoprotectant transport system permease protein | (GenBank) opuCD; putative glycine betaine/carnitine/choline transport system permease protein	Osmotic stress
SLUG_04140	CCB52842	-1.91	1.34E-05	no KO assigned | (GenBank) TetR family transcriptional regulator	Regulator
SLUG_10930	CCB53566	-1.91	5.01E-04	K05520 protease I [EC:3,5,1,124] | (GenBank) ThiJ/PfpI family protein	Metabolism
SLUG_11900	CCB53668	-1.92	1.19E-06	no KO assigned | (GenBank) putative membrane protein	ND
SLUG_08930	CCB53354	-1.93	1.00E-03	no KO assigned | (GenBank) putative membrane protein	ND
SLUG_17240	CCB54220	-1.93	4.66E-04	no KO assigned | (GenBank) acetyltransferase (GNAT) family protein	ND
SLUG_19960	CCB54515	-1.93	6.63E-04	no KO assigned | (GenBank) hypothetical protein	ND
SLUG_24300	CCB54956	-1.93	5.47E-12	no KO assigned | (GenBank) major facilitator superfamily protein	ND
SLUG_04330	CCB52864	-1.94	5.82E-04	no KO assigned | (GenBank) conserved hypothetical protein	ND
SLUG_02070	CCB52621	-1.95	9.13E-05	no KO assigned | (GenBank) conserved hypothetical protein	ND
SLUG_01380	CCB52547	-1.97	4.19E-05	no KO assigned | (GenBank) OxyL-like protein	ND
SLUG_04790	CCB52918	-1.98	4.69E-06	K06975 uncharacterized protein | (GenBank) acetyltransferase (GNAT) family protein	ND
EBG00001004481	RsaA	-2.00	5.63E-07	ID=gene:EBG00001004481;Name=RsaA;biotype=sRNA;gene_id=EBG00001004481;logic_name=rfam_genes	ND
SLUG_01080	CCB52509	-2.00	1.87E-04	K00077 2-dehydropantoate 2-reductase [EC:1,1,1,169] | (GenBank) putative ketopantoate reductase	Metabolism
SLUG_01870	CCB52597	-2.00	1.42E-14	K08224 MFS transporter, YNFM family, putative membrane transport protein | (GenBank) major facilitator superfamily protein	Transporter
SLUG_23700	CCB54895	-2.01	4.09E-06	no KO assigned | (GenBank) hypothetical protein	ND
SLUG_23810	CCB54906	-2.02	3.10E-05	no KO assigned | (GenBank) putative membrane protein	ND
SLUG_02380	Pmi	-2.03	5.98E-07	K01809 mannose-6-phosphate isomerase [EC:5,3,1,8] | (GenBank) pmi; mannose-6-phosphate isomerase	Metabolism
SLUG_10780	CCB53549	-2.03	8.43E-14	no KO assigned | (GenBank) pyridine nucleotide-disulphide oxidoreductase family protein	ND
SLUG_02830	CCB52697	-2.04	4.77E-05	K02821 ascorbate PTS system EIIA or EIIAB component [EC:2,7,1,194] | (GenBank) putative PTS transport system IIA component	Transporter
SLUG_15630	CCB54052	-2.04	2.19E-12	K02954 small subunit ribosomal protein S14 | (GenBank) 30S ribosomal protein S14	Genetic information processing
SLUG_00540	CCB52450	-2.06	1.28E-13	K19138 CRISPR-associated protein Csm2 | (GenBank) CRISPR associated protein	Signaling and cellular processes
SLUG_09200	CCB53383	-2.06	3.50E-09	no KO assigned | (GenBank) conserved hypothetical protein	ND
SLUG_22180	CCB54743	-2.06	1.38E-08	no KO assigned | (GenBank) hypothetical protein	ND
SLUG_24290	CCB54955	-2.06	2.07E-13	no KO assigned | (GenBank) putative short chain dehydrogenase	ND
SLUG_02840	CCB52698	-2.08	3.29E-05	K02822 ascorbate PTS system EIIB component [EC:2,7,1,194] | (GenBank) putative PTS transport system protein	Transporter
SLUG_12210	CCB53700	-2.09	2.44E-06	no KO assigned | (GenBank) metallo-beta-lactamase superfamily protein	ND
SLUG_02970	CCB52712	-2.13	3.88E-07	no KO assigned | (GenBank) conserved hypothetical protein	ND
SLUG_08950	Asp23	-2.13	2.78E-04	no KO assigned | (GenBank) asp23; alkaline shock protein 23	Virulence
SLUG_23090	GcaD	-2.13	2.77E-08	K04042 bifunctional UDP-N-acetylglucosamine pyrophosphorylase / glucosamine-1-phosphate N-acetyltransferase [EC:2,7,7,23 2,3,1,157] | (GenBank) gcaD; putative UDP-N-acetylglucosamine pyrophosphorylase	Metabolism
SLUG_02850	CCB52699	-2.14	2.15E-05	K03475 ascorbate PTS system EIIC component | (GenBank) putative membrane protein	Transporter
SLUG_03580	CCB52776	-2.16	4.61E-04	K01439 succinyl-diaminopimelate desuccinylase [EC:3,5,1,18] | (GenBank) putative peptidase	Metabolism
SLUG_04170	CCB52845	-2.16	4.51E-04	no KO assigned | (GenBank) conserved hypothetical protein	ND
SLUG_19980	CCB54517	-2.16	1.10E-04	no KO assigned | (GenBank) putative membrane protein	ND
SLUG_22170	CCB54742	-2.16	6.69E-07	no KO assigned | (GenBank) hypothetical protein	ND
SLUG_04150	CCB52843	-2.17	2.30E-05	K11737 D-serine/D-alanine/glycine transporter | (GenBank) amino acid permease family protein	Transporter
SLUG_02390	CCB52653	-2.18	1.56E-12	no KO assigned | (GenBank) NMT1/THI5 domain protein	ND
SLUG_12920	CCB53772	-2.18	5.26E-06	no KO assigned | (GenBank) hypothetical protein	ND
SLUG_01520	ShpI	-2.19	1.13E-07	no KO assigned | (GenBank) shpI; neutral metalloprotease	ND
SLUG_01680	CCB52578	-2.19	1.48E-10	no KO assigned | (GenBank) putative lipoprotein	ND
SLUG_19970	CCB54516	-2.19	8.20E-04	no KO assigned | (GenBank) hypothetical protein	ND
SLUG_04385	Orf-X	-2.21	1.24E-10	no KO assigned | (GenBank) orf-X; Orf-X peptide	ND
SLUG_23100	SpoVG	-2.24	3.79E-07	K06412 stage V sporulation protein G | (GenBank) spoVG; stage V sporulation protein G	Signaling and cellular processes
SLUG_01810	CCB52591	-2.25	2.60E-04	K05770 translocator protein | (GenBank) Tsp0 family protein	Signaling and cellular processes
SLUG_05040	GntR	-2.26	3.12E-05	K11476 GntR family transcriptional regulator, gluconate operon transcriptional repressor | (GenBank) gntR; gluconate operon transcriptional repressor	Regulator
SLUG_04340	CCB52865	-2.27	1.41E-04	K03284 magnesium transporter | (GenBank) CorA-like Mg2+ transporter protein	Transporter
SLUG_01820	CCB52592	-2.28	7.28E-05	K10212 glycosyl-4,4-diaponeurosporenoate acyltransferase [EC:2,3,1,-] | (GenBank) putative membrane protein	Metabolism
SLUG_05000	CCB52944	-2.28	3.24E-05	no KO assigned | (GenBank) conserved hypothetical protein	ND
SLUG_09450	CCB53410	-2.28	2.37E-05	K00128 aldehyde dehydrogenase (NAD+) [EC:1,2,1,3] | (GenBank) aldehyde dehydrogenase family protein	Metabolism
SLUG_04240	CCB52852	-2.29	1.03E-09	K07213 copper chaperone | (GenBank) putative heavy-metal-associated protein	ND
SLUG_15650	KatA	-2.31	1.24E-10	K03781 catalase [EC:1,11,1,6] | (GenBank) katA; catalase	Oxidative stress
SLUG_02280	CCB52642	-2.32	1.03E-06	K00382 dihydrolipoamide dehydrogenase [EC:1,8,1,4] | (GenBank) pyridine nucleotide-disulphide oxidoreductase family protein	Metabolism
SLUG_23110	YabJ	-2.34	3.57E-08	K09022 2-iminobutanoate/2-iminopropanoate deaminase [EC:3,5,99,10] | (GenBank) yabJ; putative regulatory protein	Regulator
SLUG_06780	CCB53130	-2.36	4.50E-06	K09814 hemin transport system ATP-binding protein [EC:3,6,3,-] | (GenBank) ABC transporter ATP-binding protein	Iron metabolism
SLUG_02980	CCB52713	-2.37	1.03E-04	no KO assigned | (GenBank) putative luciferase-like monooxygenase	ND
SLUG_12320	CitZ	-2.39	6.14E-11	K01647 citrate synthase [EC:2,3,3,1] | (GenBank) citZ; citrate synthase II	Metabolism
SLUG_21820	CCB54707	-2.39	3.88E-07	K02005 HlyD family secretion protein | (GenBank) conserved hypothetical membrane protein	Signaling and cellular processes
SLUG_06610	CCB53113	-2.4	1.19E-04	K19745 acrylyl-CoA reductase (NADPH) [EC:1,3,1,-] | (GenBank) putative zinc-binding dehydrogenase	Metabolism
SLUG_12330	CitC	-2.4	6.64E-17	K00031 isocitrate dehydrogenase [EC:1,1,1,42] | (GenBank) citC; isocitrate dehydrogenase	Metabolism
SLUG_06100	CCB53057	-2.44	3.87E-11	no KO assigned | (GenBank) conserved hypothetical protein	ND
SLUG_09330	CCB53398	-2.45	1.01E-04	no KO assigned | (GenBank) putative peptidase	ND
SLUG_09340	CCB53399	-2.48	8.74E-06	no KO assigned | (GenBank) hypothetical protein	ND
SLUG_01670	CCB52577	-2.49	5.26E-06	no KO assigned | (GenBank) putative reductase	ND
SLUG_01830	CCB52593	-2.53	2.35E-08	K10210 diapolycopene oxygenase [EC:1,14,99,44] | (GenBank) putative phytoene dehydrogenase related protein	Metabolism
SLUG_19810	CCB54500	-2.53	9.94E-06	no KO assigned | (GenBank) conserved hypothetical protein	ND
SLUG_20780	CCB54600	-2.53	1.94E-05	no KO assigned | (GenBank) putative diacylglycerol kinase protein	ND
SLUG_02400	CCB52654	-2.54	1.90E-15	no KO assigned | (GenBank) hypothetical protein	ND
SLUG_05050	GntK	-2.57	1.77E-05	K00851 gluconokinase [EC:2,7,1,12] | (GenBank) gntK; putative gluconokinase	Metabolism
SLUG_07000	CCB53152	-2.59	1.24E-10	no KO assigned | (GenBank) putative short chain dehydrogenase	ND
SLUG_22320	CCB54757	-2.59	1.48E-04	K08094 6-phospho-3-hexuloisomerase [EC:5,3,1,27] | (GenBank) putative 6-phospho-3-hexuloisomerase	Metabolism
SLUG_06770	CCB53129	-2.6	5.23E-04	K09813 hemin transport system permease protein | (GenBank) putative permease protein	Iron metabolism
SLUG_17920	CCB54292	-2.6	1.20E-05	no KO assigned | (GenBank) hypothetical protein	ND
SLUG_09350	CCB53400	-2.62	1.18E-08	no KO assigned | (GenBank) hypothetical protein	ND
SLUG_02250	CCB52639	-2.63	2.47E-07	no KO assigned | (GenBank) putative membrane protein	ND
SLUG_02300	CCB52644	-2.63	1.15E-07	K21417 acetoin:2,6-dichlorophenolindophenol oxidoreductase subunit beta [EC:1,1,1,-] | (GenBank) putative transketolase	Metabolism
SLUG_02310	CCB52645	-2.66	3.02E-08	K00627 pyruvate dehydrogenase E2 component (dihydrolipoamide acetyltransferase) [EC:2,3,1,12] | (GenBank) 2-oxoacid dehydrogenases acyltransferase family protein	Metabolism
SLUG_04360	SlushC	-2.67	2.07E-18	K20337 phenol-soluble modulin beta | (GenBank) slushC; SLUSH C	Virulence
SLUG_02290	CCB52643	-2.72	1.94E-07	K21416 acetoin:2,6-dichlorophenolindophenol oxidoreductase subunit alpha [EC:1,1,1,-] | (GenBank) deheydrogenase E1 component family protein	Metabolism
SLUG_22330	CCB54758	-2.79	6.52E-05	K08093 3-hexulose-6-phosphate synthase [EC:4,1,2,43] | (GenBank) putative hexulose-6-phosphate synthase	Metabolism
SLUG_01840	CCB52594	-2.8	6.91E-20	K10211 4,4-diaponeurosporenoate glycosyltransferase [EC:2,4,1,-] | (GenBank) putative glycosyl transferase	Metabolism
SLUG_01880	CCB52598	-2.8	4.38E-16	no KO assigned | (GenBank) hypothetical protein	ND
SLUG_03760	CCB52802	-2.81	2.02E-14	K02757 beta-glucoside PTS system EIICBA component [EC:2,7,1,-] | (GenBank) phosphosugar transferase system	Transporter
SLUG_20790	CCB54601	-2.85	7.39E-07	no KO assigned | (GenBank) hypothetical protein	ND
SLUG_04380	SlushA	-2.91	3.12E-22	K20337 phenol-soluble modulin beta | (GenBank) slushA; SLUSH A	Virulence
SLUG_03140	ArcA	-2.92	1.17E-05	K01478 arginine deiminase [EC:3,5,3,6] | (GenBank) arcA; arginine deiminase	Metabolism
SLUG_18300	CCB54331	-2.93	3.02E-08	no KO assigned | (GenBank) hypothetical protein	ND
SLUG_01450	CCB52554	-2.95	1.73E-15	no KO assigned | (GenBank) conserved hypothetical protein	ND
SLUG_01850	CrtM	-2.96	2.86E-28	K10208 4,4-diapophytoene synthase [EC:2,5,1,96] | (GenBank) crtM; squalene desaturase	Metabolism
SLUG_04370	SlushB	-3.02	4.76E-29	K20337 phenol-soluble modulin beta | (GenBank) slushB; SLUSH B	Virulence
SLUG_07300	CCB53182	-3.06	1.20E-12	K03315 Na+:H+ antiporter, NhaC family | (GenBank) putative Na+/H+ antiporter	Transporter
SLUG_03770	BglA	-3.08	1.25E-10	K01223 6-phospho-beta-glucosidase [EC:3,2,1,86] | (GenBank) bglA; 6-phospho-beta-glucosidase	Metabolism
SLUG_19930	CCB54512	-3.08	1.26E-07	K04063 lipoyl-dependent peroxiredoxin [EC:1,11,1,28] | (GenBank) OsmC-like protein	Metabolism
SLUG_01860	CrtN	-3.11	1.01E-23	K10209 4,4-diapophytoene desaturase [EC:1,3,8,2] | (GenBank) crtN; squalene synthase	Metabolism
SLUG_18280	CCB54329	-3.17	4.92E-09	no KO assigned | (GenBank) hypothetical protein	Metabolism
SLUG_05060	GntP	-3.25	2.72E-12	K03299 gluconate:H+ symporter, GntP family | (GenBank) gntP; putative gluconate permease	Transporter
SLUG_07290	CCB53181	-3.29	2.81E-06	K04940 opine dehydrogenase [EC:1,5,1,28] | (GenBank) putative dehydrogenase	Metabolism
EBG00001004410	RNAIII	-5.59	1.71E-41	ID=gene:EBG00001004410;Name=RNAIII;biotype=ncRNA;gene_id=EBG00001004410;logic_name=rfam_genes	Regulator
EBG00000260187	ncRNA	-5.66	1.71E-41	ID=gene:EBG00000260187;Name=ncRNA;biotype=ncRNA;gene_id=EBG00000260187;logic_name=ena_rna	ND
Legends :
Correlate with proteomic
1 motif promoteur AgrA
2 motifs promoteur AgrA
