# Supplementary material for: Inactivation of the Response Regulator AgrA Has a Pleiotropic Effect on Biofilm Formation, Pathogenesis and Stress Response in Staphylococcus lugdunensis
Source: Microbiol Spectr. 2022 Feb 9;10(1):e01598-21. doi: 10.1128/spectrum.01598-21 (PMC8826819; doi:10.1128/spectrum.01598-21)
Supplement: SUPPLEMENTAL FILE 3 — Supplemental material. Download SPECTRUM01598-21_Supp_3_seq12.xlsx, XLSX file, 0.01 MB [file spectrum01598-21_supp_3_seq12.xlsx]

## Sheet: Feuil1
	Name	Sequence (5'-3')	Function
	AgrA-1F-EcoRI	CAAATGAATTCTATTAAAATTAATGG	Deletion agrA gene
	AgrA-1R-NotI	GCATGCGGCCGCTATTGATGATCTCAACCATATTTTCACG	Deletion agrA gene
	AgrA-2F-NotI	GCATGCGGCCGCGTCAATCGACACAATATCTCTTCAATC	Deletion agrA gene
	AgrA-2R-BamHI	TAGCGGATCCTTAGAAGCGGGTATTCAAGCTTTA	Deletion agrA gene
	ARNIII-1F-pMAD	ACAGATCTATCGATGCATGCCATGGTACCCTTTTGAATGTGGCACAACAATGATG	Deletion ARNIII gene
	ARNIII-1R	GCTTTATCAATATCTATCACATCTC	Deletion ARNIII gene
	ARNIII-1R-2F	TCACAGAGATGTGATAGATATTGATAAAGCAAGCGAAAAAAGTCGTGAGTCACT	Deletion ARNIII gene
	ARNIII-2R-pMAD	TCTGCAGAAGCTTCTAGAATTCGAGCTCCCATTTAGTTCCCATGTTAGATGAACC	Deletion ARNIII gene
	pMAD-Total-F	GGGAGCTCGAATTCTAGAAGCTTCT	Amplification of the pMAD plasmid
	pMAD-Total-R	GGGTACCATGGCATGCATCGATAGA	Amplification of the pMAD plasmid
	M13-F	GTAAAACGACGGCCAG	Verification of cloning in the pTOPO plasmid
	M13-R	CAGGAAACAGCTATGAC	Verification of cloning in the pTOPO plasmid
	pMAD-1F	TCTAGCTAATGTTACGTTACACATT	Verification of cloning in the pMAD plasmid
	pMAD-2R	TCATAATGGGGAAGGCCATCCAGCC	Verification of cloning in the pMAD plasmid
	Agr-comp-pRB473-F	ATGCCTGCAGGTCGACTCTAGAGGATCCCCTATTAAAACATGATAATTACATAAATAG	Amplification of the agr operon for complementation experiments
	Agr-comp-pRB473-R	GCAGTGCAGCGGAATTCGAGCTCGGTACCCTTATATTTTTTTAACATTGCGTACTGA	Amplification of the agr operon for complementation experiments
	pRB473-F	TTAAGGGCACCAATAACTGCC	Verification of cloning in the pRB473 plasmid
	pRB473-R	TGTTCAGAACGCTCGGTTG	Verification of cloning in the pRB473 plasmid
	SlushABC-F	TTGACGCAATTTCAGGCTTATTTG	q-PCR
	SlushABC-R	TCCGTCCATGATATGTTCGCT	q-PCR
	CrtM-F	TGTTATGGGGTTGCGGGAAC	q-PCR
	CrtM-R	GCTTCTCCTAATTTTCGTGCGA	q-PCR
	CrtN-F	TAATTGGTGCAGGCGTGACT	q-PCR
	CrtN-R	ACGCCCACCAAGTTGATCAT	q-PCR
	KatA-F	CGGTAGCTGGTGAAAGAGGG	q-PCR
	KatA-R	TCCCCACTAAATCCCAGTTTCC	q-PCR
	AgrA-F	ATCGATTGCCTTGAAACCGC	q-PCR
	AgrA-R	ACATATACAGAATTACTACCGCGCT	q-PCR
	RNAIII-F	AGTTGGGATGGCTTAACAATAATTAATCA	q-PCR
	RNAIII-R	GTAAGTTGTTGGAGCTGTATATTCTCA	q-PCR
	Restriction site
	Nucleotides homologous with pMAD plasmid
